# Supplementary material for: Transgenic manipulation of triacylglycerol biosynthetic enzymes in B. napus alters lipid-associated gene expression and lipid metabolism
Source: Sci Rep. 2022 Mar 1;12:3352. doi: 10.1038/s41598-022-07387-x (PMC8888550; doi:10.1038/s41598-022-07387-x)
Supplement: Supplementary file 2 — Supplementary Table S2. [file 41598_2022_7387_MOESM2_ESM.xlsx]

## Sheet: GPATvControl (2)
Supplementary Table S2 Full list of all differentially expressed genes (DEGs) in GPAT-OE, LPAT-OE and PDAT-OE samples compared to the WT control. Overlapping DEGs commonly identified in different samples are also shown.
Gene	Id	Kegg.Orthology	Abbreviation	FoldChange	log2FoldChange	pvalue	padj	Cellular.Component	Molecular.Function	Biological.Process	Kegg.Orthology	Nr.Description	Darmor-bzh description	Arabidopsis thaliana ortholog	Arabidopsis thaliana description	Brassica rapa ortholog	Brassica rapa description
BnaC03g03100D	GSBRNA2T00134494001	PEPTIDEMETHIONINE SULFOXIDE REDUCTASE3	PMSR3	8.34996e+06	22.993	1.22e-12	3.09e-09	NA	GO:0016671//oxidoreductase activity, acting on a sulfur group of donors, disulfide as acceptor	GO:0044710	K07304//peptide-methionine (S)-S-oxide reductase [EC:1.8.4.11]	gi|567171396|ref|XP_006399229.1|//hypothetical protein EUTSA_v10014718mg [Eutrema salsugineum]	None	MSRA3	PMSR3 [Source:UniProtKB/TrEMBL;Acc:A0A178UH75]	Bra005939	AT5G07470 (E=3e-079) PMSR3, ATMSRA3 | PMSR3 (PEPTIDEMETHIONINE SULFOXIDE REDUCTASE 3); oxidoreductase, acting on sulfur group of donors, disulfide as acceptor / peptide-methionine-(S)-S-oxide reductase
BnaA07g37260D	GSBRNA2T00057827001	PEPTIDEMETHIONINE SULFOXIDE REDUCTASE3	PMSR3	3.35615e+06	21.678	4.78e-09	4.39e-06	NA	GO:0016671//oxidoreductase activity, acting on a sulfur group of donors, disulfide as acceptor	GO:0044710	K07304//peptide-methionine (S)-S-oxide reductase [EC:1.8.4.11]	gi|567171396|ref|XP_006399229.1|//hypothetical protein EUTSA_v10014718mg [Eutrema salsugineum]	BnaA07g37260D protein [Source:UniProtKB/TrEMBL;Acc:A0A078JKM9]	MSRA3	PMSR3 [Source:UniProtKB/TrEMBL;Acc:A0A178UH75]	Bra005939	AT5G07470 (E=3e-079) PMSR3, ATMSRA3 | PMSR3 (PEPTIDEMETHIONINE SULFOXIDE REDUCTASE 3); oxidoreductase, acting on sulfur group of donors, disulfide as acceptor / peptide-methionine-(S)-S-oxide reductase
BnaAnng07730D	GSBRNA2T00081533001	Replication factor A1	N/A	3306.91	11.691	6.1e-23	4.4e-19	NA	NA	NA	K07466//replication factor A1	XP_018470518.1//PREDICTED: uncharacterized protein LOC108842180 isoform X2 [Raphanus sativus]	BnaAnng07730D protein [Source:UniProtKB/TrEMBL;Acc:A0A078I6T8]	N/A	N/A	Bra037893	NA
BnaC07g05810D	GSBRNA2T00144939001	Unnamed protein product	N/A	2020.78	10.981	2.23e-12	5.01e-09	NA	NA	NA	NA	NA	None	N/A	N/A	Bra002601	NA
BnaC09g41160D	GSBRNA2T00094930001	Unnamed protein product	N/A	902.565	9.818	5.37e-11	8.1e-08	NA	NA	NA	K01578//malonyl-CoA decarboxylase [EC:4.1.1.9]	CDY16989.1//BnaC09g41160D [Brassica napus];gi|89257449|gb|ABD64941.1|//Ulp1 protease family protein [Brassica oleracea]	BnaC09g41160D protein [Source:UniProtKB/TrEMBL;Acc:A0A078FVA3]	AT2G07240	Cysteine-type peptidase [Source:UniProtKB/TrEMBL;Acc:F4IK98]	N/A	N/A
BnaA07g02370D	GSBRNA2T00065442001	Pectin lyase-like superfamily protein	N/A	786.563	9.619	3e-15	1.01e-11	NA	GO:0004553//hydrolase activity, hydrolyzing O-glycosyl compounds	GO:0044238//primary metabolic process	K01213//galacturan 1,4-alpha-galacturonidase [EC:3.2.1.67]	gi|297844650|ref|XP_002890206.1|//glycoside hydrolase family 28 protein [Arabidopsis lyrata subsp. lyrata]	BnaA07g02370D protein [Source:UniProtKB/TrEMBL;Acc:A0A078HKJ2]	AT1G17150	Pectin lyase-like superfamily protein [Source:UniProtKB/TrEMBL;Acc:F4I650]	Bra015210	AT1G17150 (E=5e-105) | glycoside hydrolase family 28 protein / polygalacturonase (pectinase) family protein
BnaC03g03090D	GSBRNA2T00134493001	PEPTIDEMETHIONINE SULFOXIDE REDUCTASE3	PMSR3	686.377	9.423	0.000420535	0.0388399	GO:0044444//cytoplasmic part	GO:0016671//oxidoreductase activity, acting on a sulfur group of donors, disulfide as acceptor	GO:0032989//cellular component morphogenesis;GO:0009314//response to radiation;GO:0043170//macromolecule metabolic process;GO:0006950//response to stress;GO:0040007//growth;GO:0044710;GO:0016192//vesicle-mediated transport	K07304//peptide-methionine (S)-S-oxide reductase [EC:1.8.4.11]	gi|567171396|ref|XP_006399229.1|//hypothetical protein EUTSA_v10014718mg [Eutrema salsugineum]	None	MSRA3	PMSR3 [Source:UniProtKB/TrEMBL;Acc:A0A178UH75]	Bra005937	AT5G07470 (E=9e-080) PMSR3, ATMSRA3 | PMSR3 (PEPTIDEMETHIONINE SULFOXIDE REDUCTASE 3); oxidoreductase, acting on sulfur group of donors, disulfide as acceptor / peptide-methionine-(S)-S-oxide reductase
BnaC01g24940D	GSBRNA2T00125810001	Uncharacterized protein	N/A	442.183	8.788	1.44e-07	7.91e-05	GO:0043231//intracellular membrane-bounded organelle;GO:0016021//integral component of membrane	NA	NA	NA	OAP13378.1//hypothetical protein AXX17_AT1G50150 [Arabidopsis thaliana];gi|42571887|ref|NP_974034.1|//uncharacterized protein [Arabidopsis thaliana]	None	N/A	N/A	N/A	N/A
BnaCnng51790D	GSBRNA2T00055517001	Hypothetical protein	CARUB	193.839	7.599	4.56e-10	4.9e-07	GO:0044424//intracellular part;GO:0005730//nucleolus;GO:0005829//cytosol	GO:0003723//RNA binding	NA	K14544//U3 small nucleolar RNA-associated protein 22	gi|565486575|ref|XP_006300927.1|//hypothetical protein CARUB_v10021305mg [Capsella rubella];CDY25345.1//BnaA05g19390D [Brassica napus]	BnaCnng51790D protein (Fragment) [Source:UniProtKB/TrEMBL;Acc:A0A078JJN1]	N/A	N/A	N/A	N/A
BnaAnng39790D	GSBRNA2T0002354600	Unnamed protein product	N/A	175.02	7.451	1.74e-08	1.35e-05	NA	NA	NA	NA	NA	BnaAnng39790D protein [Source:UniProtKB/TrEMBL;Acc:A0A078K082]	N/A	N/A	Bra030062	NA
BnaC09g35120D	GSBRNA2T00133193001	MYB DOMAIN PROTEIN 59	MYB59	128.6	7.007	1.91e-07	0.00010272	GO:0043231//intracellular membrane-bounded organelle	GO:0001071;GO:0003676//nucleic acid binding	GO:0014070//response to organic cyclic compound;GO:0010243//response to organonitrogen compound;GO:0006970//response to osmotic stress;GO:0009725//response to hormone;GO:0006351//transcription, DNA-templated;GO:0010038//response to metal ion	K09422//transcription factor MYB, plant	gi|297796929|ref|XP_002866349.1|//hypothetical protein ARALYDRAFT_496112 [Arabidopsis lyrata subsp. lyrata]	None	MYB59	Transcription factor MYB59 [Source:UniProtKB/Swiss-Prot;Acc:Q4JL84]	Bra002533	AT5G59780 (E=3e-114) MYB59, ATMYB59-3 | MYB59 (MYB DOMAIN PROTEIN 59); DNA binding / transcription factor
BnaA04g09120D	GSBRNA2T00114360001	Interleukin-1 receptor-associated kinase 1	N/A	118.685	6.891	3.27e-07	0.000150103	NA	NA	NA	K04730//interleukin-1 receptor-associated kinase 1 [EC:2.7.11.1];K00128//aldehyde dehydrogenase (NAD+) [EC:1.2.1.3];K06630//14-3-3 protein epsilon	gi|567181200|ref|XP_006402102.1|//hypothetical protein EUTSA_v10015762mg [Eutrema salsugineum]	None	N/A	N/A	Bra030392	AT3G31430 (E=5e-022) | unknown protein
BnaC09g21910D	GSBRNA2T00067333001	4-coumarate-CoA ligase-like 7	4CLL7	90.095	6.493	5.14e-06	0.00141192	GO:0042579//microbody	GO:0016408//C-acyltransferase activity;GO:0016703//oxidoreductase activity, acting on single donors with incorporation of molecular oxygen, incorporation of one atom of oxygen (internal monooxygenases or internal mixed function oxidases);GO:0016405//CoA-ligase activity	GO:0009850//auxin metabolic process;GO:0009694//jasmonic acid metabolic process	K01904//4-coumarate--CoA ligase [EC:6.2.1.12]	gi|567162008|ref|XP_006396625.1|//hypothetical protein EUTSA_v10028563mg [Eutrema salsugineum]	BnaC09g21910D protein [Source:UniProtKB/TrEMBL;Acc:A0A078HQV5]	4CLL7	4-coumarate--CoA ligase-like 7 [Source:UniProtKB/Swiss-Prot;Acc:Q9M0X9]	N/A	N/A
BnaC01g34850D	GSBRNA2T00067135001	Thioredoxin reductase (NADPH)	N/A	85.344	6.415	8.97e-06	0.00217799	GO:0043231//intracellular membrane-bounded organelle	NA	NA	K00384//thioredoxin reductase (NADPH) [EC:1.8.1.9]	gi|15228231|ref|NP_190352.1|//DNA binding protein [Arabidopsis thaliana]	BnaC01g34850D protein [Source:UniProtKB/TrEMBL;Acc:A0A078HN84]	N/A	N/A	N/A	N/A
BnaA01g26870D	GSBRNA2T00005519001	Unnamed protein product	N/A	76.304	6.254	6.4e-07	0.000263405	NA	NA	NA	NA	NA	BnaA01g26870D protein [Source:UniProtKB/TrEMBL;Acc:A0A078G1N0]	N/A	N/A	Bra038976	NA
BnaA02g17520D	GSBRNA2T00067211001	Plant defensin 1.2b	PDF1.2b	73.232	6.194	2.19e-05	0.00443761	GO:0030312//external encapsulating structure	NA	GO:0009685//gibberellin metabolic process;GO:0000160//phosphorelay signal transduction system;GO:0006950//response to stress;GO:0010476//gibberellin mediated signaling pathway	NA	gi|59798992|sp|P69241.1|DEF1_RAPSA//RecName: Full=Defensin-like protein 1; AltName: Full=Cysteine-rich antifungal protein 1; Short=AFP1; Flags: Precursor	BnaA02g17520D protein [Source:UniProtKB/TrEMBL;Acc:A0A078HQL9]	N/A	N/A	Bra008226	AT2G26020 (E=4e-033) PDF1.2b | PDF1.2b (plant defensin 1.2b)
BnaA09g17870D	GSBRNA2T00058036001	Huellenlos paralog	HLP	69.688	6.123	7.26e-05	0.0108941	GO:0015934//large ribosomal subunit;GO:0044391//ribosomal subunit;GO:0009536//plastid	GO:0005198//structural molecule activity;GO:0003735//structural constituent of ribosome	GO:0000097//sulfur amino acid biosynthetic process;GO:0006412//translation;GO:0006351//transcription, DNA-templated;GO:0008380//RNA splicing	K02874//large subunit ribosomal protein L14	CDY35150.1//BnaA09g17870D [Brassica napus];gi|565434918|ref|XP_006281117.1|//hypothetical protein CARUB_v10027145mg, partial [Capsella rubella]	BnaA09g17870D protein [Source:UniProtKB/TrEMBL;Acc:A0A078H9N3]	HLP	50S ribosomal protein HLP, mitochondrial [Source:UniProtKB/Swiss-Prot;Acc:Q93Z17]	Bra017571	AT5G46160 (E=2e-065) | ribosomal protein L14 family protein / huellenlos paralog (HLP)
BnaC07g00340D	GSBRNA2T00120837001	Hypothetical protein ARALYDRAFT	TED7	57.669	5.85	8.57e-05	0.0122263	NA	NA	GO:0009832//plant-type cell wall biogenesis	NA	gi|297848010|ref|XP_002891886.1|//hypothetical protein ARALYDRAFT_474703 [Arabidopsis lyrata subsp. lyrata]	None	TED7	At5g48920 [Source:UniProtKB/TrEMBL;Acc:Q9FI79]	N/A	N/A
BnaC03g57810D	GSBRNA2T00050038001	Protein NPGR1	NPGR1	55.94	5.806	0.00013318	0.016808	GO:0016020//membrane	GO:0005515//protein binding	NA	K14442//ATP-dependent RNA helicase DHX36 [EC:3.6.4.13]	gi|18396347|ref|NP_564285.1|//calmodulin-binding protein [Arabidopsis thaliana]	BnaC03g57810D protein [Source:UniProtKB/TrEMBL;Acc:A0A078FFM7]	NPGR1	Protein NPGR1 [Source:UniProtKB/Swiss-Prot;Acc:Q9CB03]	N/A	N/A
BnaA04g09110D	GSBRNA2T00114361001	Hypothetical protein HID58	N/A	53.641	5.745	1.45e-05	0.00316291	NA	NA	NA	NA	NA	None	N/A	N/A	N/A	N/A
BnaC04g15850D	GSBRNA2T00089970001	Palmitoyltransferase	CPT1	52.362	5.71	4.4e-06	0.00124407	NA	GO:0046872//metal ion binding	NA	K18932//palmitoyltransferase [EC:2.3.1.225]	gi|297838707|ref|XP_002887235.1|//zinc finger family protein [Arabidopsis lyrata subsp. lyrata]	BnaC04g15850D protein [Source:UniProtKB/TrEMBL;Acc:A0A078FS60]	N/A	N/A	N/A	N/A
BnaCnng72810D	GSBRNA2T00014733001	Unnamed protein product	N/A	49.396	5.626	3.19e-05	0.00583105	NA	NA	NA	NA	NA	BnaCnng72810D protein [Source:UniProtKB/TrEMBL;Acc:A0A078JV22]	N/A	N/A	N/A	N/A
BnaC03g05940D	GSBRNA2T00140339001	Sulfate transporter 4.1	SULTR4;1	47.336	5.565	0.00010759	0.0143758	GO:0031224//intrinsic component of membrane;GO:0009536//plastid	GO:0015291//secondary active transmembrane transporter activity;GO:0015103//inorganic anion transmembrane transporter activity	GO:0044763;GO:0015698//inorganic anion transport	K18059//sulfate transporter 4	gi|16197734|emb|CAC94921.1|//sulfate transporter [Brassica napus]	None	SULTR4;1	Sulfate transporter 4.1, chloroplastic [Source:UniProtKB/Swiss-Prot;Acc:Q9FY46]	N/A	N/A
BnaA07g17890D	GSBRNA2T00098937001	DEAD-box ATP-dependent RNA helicase 11	RH11	45.122	5.496	6.75e-15	2.01e-11	GO:0031981//nuclear lumen;GO:0016020//membrane;GO:0009536//plastid;GO:0042579//microbody	GO:0032550//purine ribonucleoside binding;GO:0042623//ATPase activity, coupled	NA	K11594//ATP-dependent RNA helicase DDX3X [EC:3.6.4.13]	XP_018465393.1//PREDICTED: DEAD-box ATP-dependent RNA helicase 11 [Raphanus sativus];gi|565469676|ref|XP_006292641.1|//hypothetical protein CARUB_v10018884mg [Capsella rubella]	None	RH11	DEAD-box ATP-dependent RNA helicase 11 [Source:UniProtKB/Swiss-Prot;Acc:Q8LA13]	Bra003341	AT3G58510 (E=5e-262) | DEAD box RNA helicase, putative (RH11)
BnaC04g28080D	GSBRNA2T00101032001	Hypothetical protein	N/A	41.071	5.36	7.71e-05	0.0112164	GO:0033180//proton-transporting V-type ATPase, V1 domain	GO:0005524//ATP binding	GO:0046034//ATP metabolic process;GO:0015991//ATP hydrolysis coupled proton transport	K02147//V-type H+-transporting ATPase subunit B	gi|228485369|gb|ACQ44233.1|//hypothetical protein [Arabis alpina];KCW64139.1//hypothetical protein EUGRSUZ_G01788 [Eucalyptus grandis]	None	N/A	N/A	N/A	N/A
BnaA02g30440D	GSBRNA2T00055459001	HOMOLOG OF BACTERIAL PANC	PANC	38.572	5.269	0.00035467	0.0345015	NA	NA	NA	K01918//pantoate--beta-alanine ligase [EC:6.3.2.1]	gi|567140645|ref|XP_006395127.1|//hypothetical protein EUTSA_v10004618mg [Eutrema salsugineum]	BnaA02g30440D protein [Source:UniProtKB/TrEMBL;Acc:A0A078HAS6]	N/A	N/A	Bra020676	AT5G48840 (E=1e-006) PANC, PTS, ATPTS | PANC (ARABIDOPSIS HOMOLOG OF BACTERIAL PANC); pantoate-beta-alanine ligase/ protein homodimerization
snoR130	ENSRNA049452304	snoR130	snoR130	38.505	5.267	5.96e-05	0.00937349	NA	NA	NA	NA	NA	small nucleolar RNA snoR130	N/A	N/A	N/A	N/A
BnaC07g04070D	GSBRNA2T00045813001	Hypothetical protein HID58	N/A	34.02	5.088	0.00013255	0.016808	NA	NA	NA	NA	NA	BnaC07g04070D protein [Source:UniProtKB/TrEMBL;Acc:A0A078GZL1]	N/A	N/A	N/A	N/A
BnaC01g34870D	GSBRNA2T00067137001	Hypothetical protein HID58	N/A	33.849	5.081	0.000342876	0.0336265	NA	NA	NA	NA	NA	BnaC01g34870D protein [Source:UniProtKB/TrEMBL;Acc:A0A078HQI8]	N/A	N/A	N/A	N/A
BnaC09g53950D	GSBRNA2T00011108001	Phospholipid/glycerol acyltransferase family protein	GPAT9	29.52	4.884	2.3e-178	1.16e-173	GO:0016020//membrane;GO:0043231//intracellular membrane-bounded organelle	GO:0016740//transferase activity	GO:0046471//phosphatidylglycerol metabolic process;GO:0006281//DNA repair;GO:0006641//triglyceride metabolic process;GO:0046339//diacylglycerol metabolic process	K13506//glycerol-3-phosphate O-acyltransferase 3/4 [EC:2.3.1.15]	gi|567176779|ref|XP_006400827.1|//hypothetical protein EUTSA_v10013846mg [Eutrema salsugineum]	BnaC09g53950D protein [Source:UniProtKB/TrEMBL;Acc:A0A078IUF1]	GPAT9	GPAT9 [Source:UniProtKB/TrEMBL;Acc:A0A178UCY8]	Bra002465	AT5G60620 (E=3e-118) | phospholipid/glycerol acyltransferase family protein
BnaA09g22100D	GSBRNA2T00145566001	Putative B3 domain-containing protein	N/A	24.583	4.62	4.88e-05	0.0081383	NA	NA	NA	NA	gi|565477713|ref|XP_006296497.1|//hypothetical protein CARUB_v10025683mg [Capsella rubella]	None	AT2G27410 / AT2G32645 / AT2G32905	Putative B3 domain-containing protein At2g27410 [Source:UniProtKB/Swiss-Prot;Acc:Q9XIP5] / B3 domain-containing protein At2g32645 [Source:UniProtKB/Swiss-Prot;Acc:Q1G3B8] / B3 domain protein, putative (DUF313) [Source:UniProtKB/TrEMBL;Acc:Q3EBP7]	Bra035254	AT2G32645 (E=9e-026) | unknown protein
BnaC04g08800D	GSBRNA2T00053874001	CBS domain-containing protein	CBSCBSPB2	23.613	4.562	5.44e-71	1.37e-66	NA	NA	NA	K02575//MFS transporter, NNP family, nitrate/nitrite transporter;K14165//atypical dual specificity phosphatase [EC:3.1.3.16 3.1.3.48];K21919//BTB/POZ domain-containing protein KCTD9;K20290//conserved oligomeric Golgi complex subunit 3;K13436//pto-interacting protein 1 [EC:2.7.11.1]	gi|567213248|ref|XP_006410827.1|//hypothetical protein EUTSA_v10016477mg [Eutrema salsugineum];CDY33159.1//BnaC04g08800D [Brassica napus]	BnaC04g08800D protein [Source:UniProtKB/TrEMBL;Acc:A0A078H6K8]	CBSCBSPB2	CBS domain-containing protein CBSCBSPB2 [Source:UniProtKB/Swiss-Prot;Acc:Q9SJQ5]	Bra005263	AT2G36500 (E=1e-196) | CBS domain-containing protein / octicosapeptide/Phox/Bemp1 (PB1) domain-containing protein
BnaC07g12190D	GSBRNA2T00012678001	Unnamed protein product	N/A	22.056	4.463	5.21e-05	0.00840603	NA	NA	NA	NA	NA	BnaC07g12190D protein [Source:UniProtKB/TrEMBL;Acc:A0A078G6G3]	N/A	N/A	N/A	N/A
BnaA05g07790D	GSBRNA2T00117061001	CBS domain-containing protein	CBSCBSPB2	21.959	4.457	7.04e-22	3.95e-18	NA	NA	NA	K14165//atypical dual specificity phosphatase [EC:3.1.3.16 3.1.3.48]	gi|567213248|ref|XP_006410827.1|//hypothetical protein EUTSA_v10016477mg [Eutrema salsugineum]	None	CBSCBSPB2	CBS domain-containing protein CBSCBSPB2 [Source:UniProtKB/Swiss-Prot;Acc:Q9SJQ5]	Bra005263	AT2G36500 (E=1e-196) | CBS domain-containing protein / octicosapeptide/Phox/Bemp1 (PB1) domain-containing protein
BnaC04g25770D	GSBRNA2T00115147001	ABC transporter G family member 19	ABCG19	20.581	4.363	4.78e-11	7.58e-08	NA	GO:0017111//nucleoside-triphosphatase activity;GO:0032550//purine ribonucleoside binding	GO:0009154//purine ribonucleotide catabolic process	K15115//solute carrier family 25 (mitochondrial folate transporter), member 32;K05681//ATP-binding cassette, subfamily G (WHITE), member 2;K11292//transcription elongation factor SPT6;K18577//mannosylglycoprotein endo-beta-mannosidase [EC:3.2.1.152]	gi|567186332|ref|XP_006403489.1|//hypothetical protein EUTSA_v10010975mg [Eutrema salsugineum]	None	ABCG19	ABC transporter G family member 19 [Source:UniProtKB/Swiss-Prot;Acc:Q9M3D6]	Bra014774	AT3G55130 (E=4e-175) ATWBC19 | ATWBC19 (White-Brown Complex homolog 19); ATPase, coupled to transmembrane movement of substances
BnaC02g29680D	GSBRNA2T00070675001	Replication factor A1	RPA1	18.576	4.215	1.05e-11	1.89e-08	NA	NA	NA	NA	CDY12961.1//BnaC02g29680D [Brassica napus]	BnaC02g29680D protein [Source:UniProtKB/TrEMBL;Acc:A0A078FIE7]	N/A	N/A	N/A	N/A
BnaA08g14060D	GSBRNA2T00078863001	Uncharacterized protein	N/A	17.252	4.109	9.65e-05	0.0133125	NA	NA	NA	NA	NA	BnaA08g14060D protein [Source:UniProtKB/TrEMBL;Acc:A0A078FIL0]	AT4G27530	At4g27530 [Source:UniProtKB/TrEMBL;Acc:Q9T077]	N/A	N/A
BnaC07g05640D	GSBRNA2T00144912001	Stomatin-like protein 2	SLP-2	16.56	4.05	6.18e-08	3.86e-05	GO:0043231//intracellular membrane-bounded organelle	GO:0046914//transition metal ion binding	NA	NA	gi|567218864|ref|XP_006413061.1|//hypothetical protein EUTSA_v10025217mg [Eutrema salsugineum]	None	N/A	N/A	N/A	N/A
BnaCnng62350D	GSBRNA2T00083906001	Hydrolase-like protein family	UP9	16.175	4.016	3.4e-07	0.000154782	GO:0009536//plastid	NA	NA	NA	gi|565499686|ref|XP_006307482.1|//hypothetical protein CARUB_v10009109mg [Capsella rubella]	BnaCnng62350D protein (Fragment) [Source:UniProtKB/TrEMBL;Acc:A0A078JUC7]	AT1G29120	AT1G29120 protein [Source:UniProtKB/TrEMBL;Acc:C0Z2A9]	Bra030121	AT1G29120 (E=5e-048) | unknown protein
BnaC03g17080D	GSBRNA2T00024496001	Cytochrome P450, family 71, subfamily A, polypeptide 18	CYP71A18	15.702	3.973	0.000235166	0.0254882	GO:0016020//membrane;GO:0016021//integral component of membrane	GO:0016709//oxidoreductase activity, acting on paired donors, with incorporation or reduction of molecular oxygen, NAD(P)H as one donor, and incorporation of one atom of oxygen;GO:0020037//heme binding;GO:0005506//iron ion binding;GO:0046914//transition metal ion binding;GO:0047720//indoleacetaldoxime dehydratase activity;GO:0016829//lyase activity;GO:0046906//tetrapyrrole binding;GO:0016491//oxi…	GO:0006605//protein targeting;GO:0009700//indole phytoalexin biosynthetic process;GO:0010243//response to organonitrogen compound;GO:0042743//hydrogen peroxide metabolic process;GO:0009581//detection of external stimulus;GO:0009627//systemic acquired resistance;GO:0042742//defense response to bacterium;GO:0009696//salicylic acid metabolic process;GO:0002682//regulation of immune system process;GO…	K00517//indol-3-yl-methylglucosinolate hydroxylase [EC:1.14.-.-];K11868//indoleacetaldoxime dehydratase [EC:4.99.1.6]	XP_009132752.1//PREDICTED: indoleacetaldoxime dehydratase [Brassica rapa];gi|42569483|ref|NP_180635.2|//cytochrome P450, family 71, subfamily A, polypeptide 13 [Arabidopsis thaliana]	BnaC03g17080D protein [Source:UniProtKB/TrEMBL;Acc:A0A078GH63]	CYP71A18 / CYP71A12 / CYP71A13	Cytochrome P450, family 71, subfamily A, polypeptide 18 [Source:UniProtKB/TrEMBL;Acc:F4I8Y7] / Cytochrome P450 71A12 [Source:UniProtKB/Swiss-Prot;Acc:O49340] / Indoleacetaldoxime dehydratase [Source:UniProtKB/Swiss-Prot;Acc:O49342]	N/A	N/A
BnaC03g46650D	GSBRNA2T00150185001	Hypothetical protein	N/A	14.783	3.886	2.28e-05	0.0046122	GO:0043231//intracellular membrane-bounded organelle	GO:0003676//nucleic acid binding	GO:0010467//gene expression	NA	gi|567179087|ref|XP_006401495.1|//hypothetical protein EUTSA_v10015403mg, partial [Eutrema salsugineum]	None	N/A	N/A	N/A	N/A
BnaA06g19680D	GSBRNA2T00046511001	Unnamed protein product	N/A	14.587	3.867	1.99e-28	2.01e-24	NA	NA	NA	NA	ABD64941.1//Ulp1 protease family protein [Brassica oleracea];gi|89257449|gb|ABD64941.1|//Ulp1 protease family protein [Brassica oleracea];CDY30945.1//BnaA06g19680D [Brassica napus]	BnaA06g19680D protein [Source:UniProtKB/TrEMBL;Acc:A0A078GWS8]	N/A	N/A	Bra019454	NA
BnaC04g03310D	GSBRNA2T00002231001	ARGOS-like protein	ARL	14.242	3.832	0.000112215	0.014798	GO:0043231//intracellular membrane-bounded organelle	NA	GO:0035265//organ growth;GO:0040008//regulation of growth;GO:0043401//steroid hormone mediated signaling pathway	NA	gi|567165600|ref|XP_006397584.1|//hypothetical protein EUTSA_v10001780mg [Eutrema salsugineum]	BnaC04g03310D protein [Source:UniProtKB/TrEMBL;Acc:A0A078FZS1]	ARL	ARGOS-like protein [Source:UniProtKB/Swiss-Prot;Acc:Q8RXL7]	Bra004803	AT2G44080 (E=5e-017) ARL | ARL (ARGOS-LIKE)
BnaC04g25760D	GSBRNA2T00115151001	ABC transporter G family member 19	ABCG19	14.175	3.825	0.000526551	0.0453832	GO:0016020//membrane;GO:0044437//vacuolar part	GO:0017111//nucleoside-triphosphatase activity;GO:0032550//purine ribonucleoside binding	GO:0009154//purine ribonucleotide catabolic process;GO:0051707//response to other organism;GO:0044765	K05681//ATP-binding cassette, subfamily G (WHITE), member 2	gi|567186332|ref|XP_006403489.1|//hypothetical protein EUTSA_v10010975mg [Eutrema salsugineum]	None	ABCG19	ABC transporter G family member 19 [Source:UniProtKB/Swiss-Prot;Acc:Q9M3D6]	Bra014774	AT3G55130 (E=4e-175) ATWBC19 | ATWBC19 (White-Brown Complex homolog 19); ATPase, coupled to transmembrane movement of substances
BnaA07g08210D	GSBRNA2T00089850001	Hydrolase-like protein family	UP9	13.497	3.755	2.39e-12	5.01e-09	GO:0009536//plastid	NA	NA	K10606//E3 ubiquitin-protein ligase FANCL [EC:2.3.2.27];K01805//xylose isomerase [EC:5.3.1.5]	CDY15650.1//BnaA07g08210D [Brassica napus];gi|567146777|ref|XP_006415611.1|//hypothetical protein EUTSA_v10007940mg [Eutrema salsugineum]	BnaA07g08210D protein [Source:UniProtKB/TrEMBL;Acc:A0A078FMH8]	AT1G29120	AT1G29120 protein [Source:UniProtKB/TrEMBL;Acc:C0Z2A9]	Bra030121	AT1G29120 (E=5e-048) | unknown protein
BnaAnng31600D	GSBRNA2T00092767001	Unnamed protein product	N/A	12.596	3.655	9.94e-05	0.0136791	NA	NA	NA	NA	XP_018441029.1//PREDICTED: disease resistance RPP13-like protein 4 [Raphanus sativus]	BnaAnng31600D protein [Source:UniProtKB/TrEMBL;Acc:A0A078JW92]	N/A	N/A	Bra015101	NA
BnaCnng11710D	GSBRNA2T00080832001	Rrp6-like protein	RRP6L1	12.596	3.655	6.85e-37	1.15e-32	GO:0043231//intracellular membrane-bounded organelle;GO:0005622//intracellular;GO:0044444//cytoplasmic part	GO:0097159//organic cyclic compound binding;GO:0004527//exonuclease activity;GO:0008408//3'-5' exonuclease activity;GO:0000166//nucleotide binding;GO:0003676//nucleic acid binding	GO:0000338//protein deneddylation;GO:0003006//developmental process involved in reproduction;GO:0009791//post-embryonic development;GO:0045087//innate immune response;GO:0009639//response to red or far red light	K12591//exosome complex exonuclease RRP6 [EC:3.1.13.-]	gi|297848030|ref|XP_002891896.1|//hypothetical protein ARALYDRAFT_337734 [Arabidopsis lyrata subsp. lyrata];XP_013707910.1//PREDICTED: exosome component 10-like isoform X2 [Brassica napus]	BnaCnng11710D protein [Source:UniProtKB/TrEMBL;Acc:A0A078I1R0]	AT1G54440	Polynucleotidyl transferase, ribonuclease H fold protein with HRDC domain-containing protein [Source:UniProtKB/TrEMBL;Acc:F4HWX0]	Bra021339	AT1G54440 (E=3e-198) | 3'-5' exonuclease/ nucleic acid binding
BnaCnng00410D	GSBRNA2T00110771001	Unnamed protein product	N/A	11.776	3.558	4.39e-15	1.39e-11	NA	NA	NA	NA	NA	None	N/A	N/A	N/A	N/A
BnaA07g36920D	GSBRNA2T00024881001	Protein kinase superfamily protein	LRK10L-1.1	11.561	3.531	2.66e-05	0.00506575	GO:0016020//membrane	GO:0004672//protein kinase activity;GO:0032550//purine ribonucleoside binding	GO:0009814//defense response, incompatible interaction;GO:0006464//cellular protein modification process;GO:0046942//carboxylic acid transport;GO:0006796//phosphate-containing compound metabolic process	K04733//interleukin-1 receptor-associated kinase 4 [EC:2.7.11.1]	gi|567147678|ref|XP_006415867.1|//hypothetical protein EUTSA_v10007057mg [Eutrema salsugineum]	BnaA07g36920D protein [Source:UniProtKB/TrEMBL;Acc:A0A078J3X5]	LRK10L-1.1	LEAF RUST 10 DISEASE-RESISTANCE LOCUS RECEPTOR-LIKE PROTEIN KINASE-like 1.1 [Source:UniProtKB/Swiss-Prot;Acc:Q9C6K9]	Bra012480	AT1G25390 (E=1e-274) | protein kinase family protein
BnaC02g23400D	GSBRNA2T00077854001	Defensin-like protein 1	AFP1	10.907	3.447	0.000183591	0.0212188	GO:0030312//external encapsulating structure	NA	GO:0009685//gibberellin metabolic process;GO:0000160//phosphorelay signal transduction system;GO:0006950//response to stress;GO:0010476//gibberellin mediated signaling pathway	NA	gi|59798992|sp|P69241.1|DEF1_RAPSA//RecName: Full=Defensin-like protein 1; AltName: Full=Cysteine-rich antifungal protein 1; Short=AFP1; Flags: Precursor	BnaC02g23400D protein [Source:UniProtKB/TrEMBL;Acc:A0A078FKT6]	N/A	N/A	N/A	N/A
BnaC01g20740D	GSBRNA2T00006232001	Hypothetical protein	N/A	9.911	3.309	5e-05	0.00825646	GO:0043231//intracellular membrane-bounded organelle	NA	NA	NA	gi|567218704|ref|XP_006412981.1|//hypothetical protein EUTSA_v10025277mg [Eutrema salsugineum]	BnaC01g20740D protein [Source:UniProtKB/TrEMBL;Acc:A0A078G0H3]	AT4G28230	At4g28230 [Source:UniProtKB/TrEMBL;Acc:Q9M0I4]	N/A	N/A
BnaC05g28590D	GSBRNA2T00051737001	Unnamed protein product	N/A	9.817	3.295	4.68e-05	0.00787108	NA	NA	NA	K07466//replication factor A1	CDY32281.1//BnaC05g28590D [Brassica napus];gi|567205156|ref|XP_006408674.1|//hypothetical protein EUTSA_v10002234mg [Eutrema salsugineum]	BnaC05g28590D protein [Source:UniProtKB/TrEMBL;Acc:A0A078H388]	N/A	N/A	Bra038180	NA
BnaA03g53600D	GSBRNA2T00075240001	Unnamed protein product	N/A	9.459	3.242	4.94e-09	4.45e-06	NA	NA	NA	NA	NA	BnaA03g53600D protein [Source:UniProtKB/TrEMBL;Acc:A0A078HXV7]	N/A	N/A	N/A	N/A
BnaAnng34440D	GSBRNA2T00004868001	transmembrane protein, putative	DUF247	7.839	2.971	2.58e-05	0.00497146	NA	NA	NA	K07393//glutathionyl-hydroquinone reductase [EC:1.8.5.7]	gi|297817352|ref|XP_002876559.1|//hypothetical protein ARALYDRAFT_349109 [Arabidopsis lyrata subsp. lyrata]	BnaAnng34440D protein [Source:UniProtKB/TrEMBL;Acc:A0A078JVZ1]	N/A	N/A	Bra014485	AT2G44930 (E=5e-074) | unknown protein
BnaA03g53590D	GSBRNA2T00075239001	Unnamed protein product	N/A	7.824	2.968	1.08e-07	6.41e-05	GO:0005911//cell-cell junction	NA	NA	K07466//replication factor A1	gi|565483832|ref|XP_006299556.1|//hypothetical protein CARUB_v10015730mg [Capsella rubella]	BnaA03g53590D protein [Source:UniProtKB/TrEMBL;Acc:A0A078HYD9]	N/A	N/A	N/A	N/A
BnaA05g15620D	GSBRNA2T00043349001	Unnamed protein product	N/A	7.789	2.961	8.81e-19	4.05e-15	GO:0043231//intracellular membrane-bounded organelle;GO:0031224//intrinsic component of membrane;GO:0016021//integral component of membrane	GO:0016760//cellulose synthase (UDP-forming) activity;GO:0016759//cellulose synthase activity	GO:0009072//aromatic amino acid family metabolic process;GO:0042546//cell wall biogenesis;GO:0030244//cellulose biosynthetic process;GO:0071555//cell wall organization;GO:0030243//cellulose metabolic process	K07466//replication factor A1;K10999//cellulose synthase A [EC:2.4.1.12];K20222//importin-5;K10891//fanconi anemia group D2 protein	CDY29608.1//BnaA05g15620D [Brassica napus];gi|565492338|ref|XP_006303808.1|//hypothetical protein CARUB_v10012240mg [Capsella rubella];CDY08264.1//BnaA05g13550D [Brassica napus]	BnaA05g15620D protein [Source:UniProtKB/TrEMBL;Acc:A0A078GYF8]	N/A	N/A	Bra033530	NA
BnaA02g35180D	GSBRNA2T00023137001	Dehydration-responsive element-binding protein 2G	DREB2G	7.56	2.918	2.92e-05	0.0054411	GO:0043231//intracellular membrane-bounded organelle	GO:0001071;GO:0003676//nucleic acid binding	GO:0006351//transcription, DNA-templated	K09286//EREBP-like factor	gi|565462084|ref|XP_006289041.1|//hypothetical protein CARUB_v10002425mg [Capsella rubella]	BnaA02g35180D protein [Source:UniProtKB/TrEMBL;Acc:A0A078J5E5]	DREB2G	Dehydration-responsive element-binding protein 2G [Source:UniProtKB/Swiss-Prot;Acc:P61827]	Bra023674	AT5G18450 (E=2e-064) | AP2 domain-containing transcription factor, putative
BnaC03g70790D	GSBRNA2T00032489001	MORPHOLOGY OF AGO1-52 SUPPRESSED2	MAS2	7.45	2.897	6.41e-07	0.000263405	GO:0043231//intracellular membrane-bounded organelle	NA	NA	NA	gi|567161533|ref|XP_006396487.1|//hypothetical protein EUTSA_v10028691mg [Eutrema salsugineum]	BnaC03g70790D protein [Source:UniProtKB/TrEMBL;Acc:A0A078F7X7]	AT4G02720	AT4g02720/T10P11_1 [Source:UniProtKB/TrEMBL;Acc:Q8S9I4]	N/A	N/A
BnaC04g24650D	GSBRNA2T00046979001	Protein STRICTOSIDINE SYNTHASE-LIKE9	SSL9	7.305	2.869	0.000212618	0.0236535	GO:0009536//plastid	GO:0016843//amine-lyase activity	GO:0009699//phenylpropanoid biosynthetic process;GO:0016129//phytosteroid biosynthetic process;GO:0009411//response to UV;GO:0009820//alkaloid metabolic process;GO:0034285//response to disaccharide	K01757//strictosidine synthase [EC:4.3.3.2]	gi|567184230|ref|XP_006402920.1|//hypothetical protein EUTSA_v10006018mg [Eutrema salsugineum]	BnaC04g24650D protein [Source:UniProtKB/TrEMBL;Acc:A0A078H0L7]	SSL9	Protein STRICTOSIDINE SYNTHASE-LIKE 9 [Source:UniProtKB/Swiss-Prot;Acc:Q9M1J6]	Bra014652	AT3G57020 (E=2e-180) | strictosidine synthase family protein
BnaA09g33660D	GSBRNA2T00129477001	Pentatricopeptide repeat-containing protein	PCMP-E86	6.669	2.738	0.000178027	0.0207211	GO:0043231//intracellular membrane-bounded organelle	NA	NA	K01176//alpha-amylase [EC:3.2.1.1]	gi|567187071|ref|XP_006403701.1|//hypothetical protein EUTSA_v10010938mg [Eutrema salsugineum]	None	PCMP-E86	Pentatricopeptide repeat-containing protein At3g53360, mitochondrial [Source:UniProtKB/Swiss-Prot;Acc:Q9LFI1]	Bra006993	AT3G53360 (E=0.0) | pentatricopeptide (PPR) repeat-containing protein
BnaA02g08860D	GSBRNA2T00012970001	Unnamed protein product	N/A	6.579	2.718	0.000438693	0.040067	NA	NA	NA	NA	gi|297796455|ref|XP_002866112.1|//predicted protein [Arabidopsis lyrata subsp. lyrata]	BnaA02g08860D protein [Source:UniProtKB/TrEMBL;Acc:A0A078G5L0]	N/A	N/A	Bra035590	NA
BnaA07g21570D	GSBRNA2T00099360001	Plant defensin 1.2b	PDF1.2b	6.432	2.685	7.04e-05	0.0106502	GO:0030312//external encapsulating structure	NA	GO:0000160//phosphorelay signal transduction system;GO:0006950//response to stress	NA	gi|318063860|gb|ADV36304.1|//downy mildew resistance-related protein DMR1 [Brassica oleracea var. italica]	None	N/A	N/A	Bra003740	AT2G26020 (E=1e-032) PDF1.2b | PDF1.2b (plant defensin 1.2b)
BnaA02g00090D	GSBRNA2T00143567001	Soluble inorganic pyrophosphatase 6	PPA6	6.355	2.668	2.27e-06	0.000721716	GO:0009532//plastid stroma;GO:0009526//plastid envelope	GO:0046872//metal ion binding;GO:0016462//pyrophosphatase activity	GO:0006605//protein targeting;GO:0009683//indoleacetic acid metabolic process;GO:0010243//response to organonitrogen compound;GO:0000097//sulfur amino acid biosynthetic process;GO:0006970//response to osmotic stress;GO:0042743//hydrogen peroxide metabolic process;GO:0006091//generation of precursor metabolites and energy;GO:0009627//systemic acquired resistance;GO:0006793//phosphorus metabolic pr…	K01507//inorganic pyrophosphatase [EC:3.6.1.1]	gi|567172159|ref|XP_006399446.1|//hypothetical protein EUTSA_v10014221mg [Eutrema salsugineum]	None	PPA6	Soluble inorganic pyrophosphatase 6, chloroplastic [Source:UniProtKB/Swiss-Prot;Acc:Q9LXC9]	N/A	N/A
BnaC05g12420D	GSBRNA2T00054179001	Unnamed protein product	N/A	6.343	2.665	3.13e-11	5.46e-08	NA	NA	NA	K08675//ATP-dependent Lon protease [EC:3.4.21.53]	XP_013691925.1//PREDICTED: uncharacterized protein LOC106396150 [Brassica napus];gi|565454592|ref|XP_006286818.1|//hypothetical protein CARUB_v10003733mg [Capsella rubella]	BnaC05g12420D protein [Source:UniProtKB/TrEMBL;Acc:A0A078H644]	N/A	N/A	N/A	N/A
BnaC08g12550D	GSBRNA2T00104503001	Unnamed protein product	N/A	6.15	2.62	0.000173014	0.0204168	NA	NA	NA	NA	NA	None	N/A	N/A	N/A	N/A
BnaA07g32160D	GSBRNA2T00146664001	Defensin-like protein 1	AFP1	6.081	2.604	4.21e-06	0.00122335	NA	NA	NA	NA	gi|318063860|gb|ADV36304.1|//downy mildew resistance-related protein DMR1 [Brassica oleracea var. italica]	None	N/A	N/A	Bra015808	NA
BnaA07g25810D	GSBRNA2T00102208001	Probable calcium-binding protein	CML23	6.075	2.603	1.13e-07	6.55e-05	GO:0016020//membrane;GO:0043231//intracellular membrane-bounded organelle	GO:0046872//metal ion binding	GO:0009605//response to external stimulus;GO:0043200//response to amino acid;GO:0000302//response to reactive oxygen species;GO:0009908//flower development;GO:0051171//regulation of nitrogen compound metabolic process;GO:0006952//defense response;GO:0048571//long-day photoperiodism;GO:0009725//response to hormone;GO:0009642//response to light intensity;GO:0010038//response to metal ion	K13448//calcium-binding protein CML	gi|565488299|ref|XP_006301789.1|//hypothetical protein CARUB_v10022253mg [Capsella rubella]	None	CML23	Probable calcium-binding protein CML23 [Source:UniProtKB/Swiss-Prot;Acc:Q9C8Y1]	Bra004165	AT5G37770 (E=3e-065) TCH2, CML24 | TCH2 (TOUCH 2); calcium ion binding
BnaC06g41800D	GSBRNA2T00017474001	Unnamed protein product	N/A	6.045	2.596	0.000159376	0.0191201	NA	GO:0019787//ubiquitin-like protein transferase activity;GO:0046914//transition metal ion binding	GO:0006605//protein targeting;GO:0009555//pollen development;GO:0051603//proteolysis involved in cellular protein catabolic process;GO:0042743//hydrogen peroxide metabolic process;GO:0032446//protein modification by small protein conjugation;GO:0009627//systemic acquired resistance;GO:0006351//transcription, DNA-templated;GO:0009626//plant-type hypersensitive response;GO:0006470//protein dephosph…	K19043//E3 ubiquitin-protein ligase RHF [EC:2.3.2.27]	gi|565451956|ref|XP_006286184.1|//hypothetical protein CARUB_v10007748mg [Capsella rubella]	BnaC06g41800D protein [Source:UniProtKB/TrEMBL;Acc:A0A078J1J5]	N/A	N/A	N/A	N/A
BnaC05g34080D	GSBRNA2T00107565001	Pentatricopeptide repeat-containing protein	PCMP-E93	6.02	2.59	4.04e-05	0.00700963	GO:0043231//intracellular membrane-bounded organelle	NA	GO:0016556//mRNA modification	K17964//leucine-rich PPR motif-containing protein, mitochondrial;K11000//callose synthase [EC:2.4.1.-]	gi|567197358|ref|XP_006406547.1|//hypothetical protein EUTSA_v10022209mg [Eutrema salsugineum]	None	PCMP-E93	MEF20 [Source:UniProtKB/TrEMBL;Acc:A0A178VB66]	N/A	N/A
BnaC02g19890D	GSBRNA2T00030951001	Unnamed protein product	N/A	5.911	2.563	0.000144083	0.0177493	NA	NA	NA	K07466//replication factor A1	CDY41492.1//BnaA08g20940D [Brassica napus]	BnaC02g19890D protein [Source:UniProtKB/TrEMBL;Acc:A0A078F8M4]	N/A	N/A	N/A	N/A
BnaC01g26830D	GSBRNA2T00001735001	CHLOROPLAST ALDEHYDE REDUCTASE	CHLADR	5.728	2.518	0.000561232	0.0473225	GO:0009536//plastid	GO:0004033//aldo-keto reductase (NADP) activity;GO:0004312//fatty acid synthase activity;GO:0036094//small molecule binding	GO:0044710	K00059//3-oxoacyl-[acyl-carrier protein] reductase [EC:1.1.1.100]	gi|567130219|ref|XP_006392477.1|//hypothetical protein EUTSA_v10023627mg [Eutrema salsugineum]	BnaC01g26830D protein [Source:UniProtKB/TrEMBL;Acc:A0A078FWT5]	AT1G54870	NAD(P)-binding Rossmann-fold superfamily protein [Source:TAIR;Acc:AT1G54870]	N/A	N/A
BnaA01g18450D	GSBRNA2T00021277001	Pyruvate orthophosphate dikinase	PPDK	5.695	2.51	6.97e-06	0.00181559	GO:0009532//plastid stroma	GO:0016781//phosphotransferase activity, paired acceptors;GO:0032550//purine ribonucleoside binding	GO:0032787//monocarboxylic acid metabolic process;GO:0006796//phosphate-containing compound metabolic process	K01006//pyruvate, orthophosphate dikinase [EC:2.7.9.1]	gi|567221722|ref|XP_006414490.1|//hypothetical protein EUTSA_v10024330mg [Eutrema salsugineum]	Pyruvate, phosphate dikinase [Source:UniProtKB/TrEMBL;Acc:A0A078GCY5]	PPDK	Pyruvate, phosphate dikinase 1, chloroplastic [Source:UniProtKB/Swiss-Prot;Acc:O23404]	Bra039540	AT4G15530 (E=0.0) PPDK | PPDK (pyruvate orthophosphate dikinase); kinase/ pyruvate, phosphate dikinase
BnaC01g27670D	GSBRNA2T00086312001	ATP phosphoribosyltransferase 1	N/A	5.694	2.51	2.27e-23	1.91e-19	GO:0009532//plastid stroma;GO:0005737//cytoplasm	GO:0000287//magnesium ion binding;GO:0046872//metal ion binding;GO:0016763//transferase activity, transferring pentosyl groups;GO:0003879//ATP phosphoribosyltransferase activity	GO:0005982//starch metabolic process;GO:0000097//sulfur amino acid biosynthetic process;GO:0005984//disaccharide metabolic process;GO:0000105//histidine biosynthetic process;GO:0006547//histidine metabolic process;GO:0006566//threonine metabolic process;GO:0048588//developmental cell growth	K00765//ATP phosphoribosyltransferase [EC:2.4.2.17]	XP_013620408.1//PREDICTED: ATP phosphoribosyltransferase 1, chloroplastic [Brassica oleracea var. oleracea];gi|567129712|ref|XP_006392338.1|//hypothetical protein EUTSA_v10023501mg [Eutrema salsugineum]	BnaC01g27670D protein [Source:UniProtKB/TrEMBL;Acc:A0A078IC96]	N/A	N/A	Bra035466	AT1G58080 (E=2e-190) ATATP-PRT1, HISN1A | ATATP-PRT1 (ATP PHOSPHORIBOSYL TRANSFERASE 1); ATP phosphoribosyltransferase
BnaA09g05740D	GSBRNA2T00094690001	Unnamed protein product	N/A	5.671	2.504	3.18e-05	0.00583105	NA	NA	NA	NA	gi|297829430|ref|XP_002882597.1|//expressed protein [Arabidopsis lyrata subsp. lyrata]	BnaA09g05740D protein [Source:UniProtKB/TrEMBL;Acc:A0A078FWJ0]	N/A	N/A	Bra003480	NA
BnaCnng18160D	GSBRNA2T00093833001	OLIGOGALACTURONIDE OXIDASE 3	OGOX3	5.615	2.489	0.000364708	0.0352205	GO:0016020//membrane;GO:0005618//cell wall;GO:0005911//cell-cell junction;GO:0005576//extracellular region;GO:0009536//plastid	GO:0016616//oxidoreductase activity, acting on the CH-OH group of donors, NAD or NADP as acceptor;GO:0000166//nucleotide binding	GO:0006605//protein targeting;GO:0010243//response to organonitrogen compound;GO:0009626//plant-type hypersensitive response;GO:0006984//ER-nucleus signaling pathway;GO:0002252//immune effector process;GO:0044710	NA	gi|567152812|ref|XP_006417310.1|//hypothetical protein EUTSA_v10007344mg [Eutrema salsugineum]	BnaCnng18160D protein [Source:UniProtKB/TrEMBL;Acc:A0A078IL45]	AT1G11770	Berberine bridge enzyme-like 2 [Source:UniProtKB/Swiss-Prot;Acc:Q9SA99]	N/A	N/A
BnaA08g12320D	GSBRNA2T00021894001	Protein phosphatase 2C	PP2C	5.563	2.476	0.000199944	0.0226535	GO:0016020//membrane;GO:0044464//cell part	GO:0004721//phosphoprotein phosphatase activity	GO:0009247//glycolipid biosynthetic process;GO:0009267//cellular response to starvation;GO:0009414//response to water deprivation;GO:0009608//response to symbiont	K17499//protein phosphatase 1G [EC:3.1.3.16]	gi|567217832|ref|XP_006412545.1|//hypothetical protein EUTSA_v10025532mg [Eutrema salsugineum]	BnaA08g12320D protein [Source:UniProtKB/TrEMBL;Acc:A0A078GD66]	N/A	N/A	Bra010216	AT4G31860 (E=5e-021) | protein phosphatase 2C, putative / PP2C, putative
BnaC01g43360D	GSBRNA2T00091857001	Hypothetical protein HID58	N/A	5.412	2.436	7.08e-06	0.00183453	NA	NA	NA	NA	CDY48828.1//BnaC01g43360D [Brassica napus]	BnaC01g43360D protein [Source:UniProtKB/TrEMBL;Acc:A0A078II83]	N/A	N/A	N/A	N/A
BnaC03g68950D	GSBRNA2T00098412001	NITRILE SPECIFIER PROTEIN2	NSP2	5.363	2.423	3.38e-09	3.16e-06	GO:0005911//cell-cell junction	GO:0030246//carbohydrate binding;GO:0005488//binding	GO:0044699;GO:0006950//response to stress;GO:0044271//cellular nitrogen compound biosynthetic process;GO:0019759//glycosinolate catabolic process;GO:0051707//response to other organism	K15450//tRNA wybutosine-synthesizing protein 3 [EC:2.1.1.282];K20285//Rab9 effector protein with kelch motifs	gi|565497024|ref|XP_006306151.1|//hypothetical protein CARUB_v10011659mg [Capsella rubella];CDY51197.1//BnaC03g68950D, partial [Brassica napus]	BnaC03g68950D protein (Fragment) [Source:UniProtKB/TrEMBL;Acc:A0A078IMP4]	N/A	N/A	Bra014307	AT2G33070 (E=1e-163) NSP2, ATNSP2 | NSP2 (NITRILE SPECIFIER PROTEIN 2)
BnaCnng51800D	GSBRNA2T00055518001	Pentatricopeptide repeat-containing protein	PPR	5.323	2.412	1.12e-15	4.03e-12	GO:0043231//intracellular membrane-bounded organelle	NA	NA	K17964//leucine-rich PPR motif-containing protein, mitochondrial	gi|567197785|ref|XP_006406664.1|//hypothetical protein EUTSA_v10020183mg [Eutrema salsugineum]	BnaCnng51800D protein [Source:UniProtKB/TrEMBL;Acc:A0A078JLH4]	AT3G18020	Pentatricopeptide repeat-containing protein At3g18020 [Source:UniProtKB/Swiss-Prot;Acc:Q9LSK8]	N/A	N/A
BnaC02g05230D	GSBRNA2T00151847001	RNA-directed DNA polymerase (reverse transcriptase)-related family protein	N/A	5.314	2.41	2.92e-06	0.000893682	GO:0009526//plastid envelope	NA	GO:0045165//cell fate commitment;GO:0006950//response to stress	NA	gi|15226989|ref|NP_178356.1|//RNA-directed DNA polymerase (reverse transcriptase)-related family protein [Arabidopsis thaliana]	None	AT4G04650	AT4g04650 protein [Source:UniProtKB/TrEMBL;Acc:Q9S9V5]	N/A	N/A
BnaC01g21790D	GSBRNA2T00056547001	Heavy metal transport/detoxification superfamily protein	N/A	5.189	2.376	0.000293665	0.0300855	GO:0005911//cell-cell junction	NA	GO:0050896//response to stimulus	NA	gi|567221462|ref|XP_006414360.1|//hypothetical protein EUTSA_v10026065mg [Eutrema salsugineum]	BnaC01g21790D protein [Source:UniProtKB/TrEMBL;Acc:A0A078HAE7]	AT1G49420 / AT4G16380	Heavy metal transport/detoxification superfamily protein [Source:UniProtKB/TrEMBL;Acc:F4I1R5] / Heavy metal transport/detoxification superfamily protein [Source:TAIR;Acc:AT4G16380]	Bra038451	AT4G16380 (E=3e-028) | metal ion binding
BnaA09g14400D	GSBRNA2T00081568001	Trypsin and protease inhibitor family protein	N/A	5.057	2.338	5.25e-10	5.53e-07	GO:0043231//intracellular membrane-bounded organelle	GO:0061135//endopeptidase regulator activity	GO:0014070//response to organic cyclic compound;GO:0006970//response to osmotic stress;GO:0010035//response to inorganic substance;GO:0006952//defense response;GO:0008219//cell death;GO:0000302//response to reactive oxygen species	NA	gi|841208|gb|AAB68964.1|//trypsin inhibitor propeptide [Brassica oleracea]	BnaA09g14400D protein [Source:UniProtKB/TrEMBL;Acc:A0A078I535]	N/A	N/A	Bra016004	AT1G73260 (E=5e-045) | trypsin and protease inhibitor family protein / Kunitz family protein
BnaA06g22020D	GSBRNA2T00109881001	SERINE/THREONINE PROTEIN KINASE1	SR1	4.913	2.297	0.000233548	0.0253673	GO:0043231//intracellular membrane-bounded organelle;GO:0005634//nucleus;GO:0009506//plasmodesma;GO:0005773//vacuole	GO:0005515//protein binding;GO:0004674//protein serine/threonine kinase activity;GO:0005524//ATP binding;GO:0016301//kinase activity	GO:0007165//signal transduction;GO:0035556//intracellular signal transduction;GO:0018107//peptidyl-threonine phosphorylation;GO:0044260//cellular macromolecule metabolic process;GO:0018105//peptidyl-serine phosphorylation;GO:0006952//defense response;GO:0044238//primary metabolic process;GO:0009725//response to hormone;GO:0051707//response to other organism	K07198//5'-AMP-activated protein kinase, catalytic alpha subunit [EC:2.7.11.11];K12761//carbon catabolite-derepressing protein kinase [EC:2.7.11.1]	gi|565459510|ref|XP_006287754.1|//hypothetical protein CARUB_v10000965mg [Capsella rubella];XP_018472213.1//PREDICTED: CBL-interacting serine/threonine-protein kinase 14 [Raphanus sativus]	None	N/A	N/A	Bra010095	AT5G01820 (E=1e-016) ATSR1, SnRK3.15, CIPK14, ATCIPK14 | ATSR1 (ARABIDOPSIS THALIANA SERINE/THREONINE PROTEIN KINASE 1); ATP binding / kinase/ protein kinase/ protein serine/threonine kinase
BnaA10g05750D	GSBRNA2T00120978001	Ubiquinol-cytochrome-c reductase complex assembly factor 1	N/A	4.838	2.274	3.91e-08	2.6e-05	NA	NA	NA	NA	NA	None	N/A	N/A	N/A	N/A
BnaCnng26480D	GSBRNA2T00013602001	Tetratricopeptide repeat (TPR)-like superfamily protein	TPR	4.595	2.2	0.000482741	0.0428503	GO:0009536//plastid	NA	NA	K17964//leucine-rich PPR motif-containing protein, mitochondrial;K17710//pentatricopeptide repeat domain-containing protein 1	gi|567136089|ref|XP_006393857.1|//hypothetical protein EUTSA_v10005592mg [Eutrema salsugineum]	BnaCnng26480D protein [Source:UniProtKB/TrEMBL;Acc:A0A078IYN2]	AT5G66631	Pentatricopeptide repeat-containing protein At5g66631 [Source:UniProtKB/Swiss-Prot;Acc:B3H4P1]	N/A	N/A
BnaCnng27090D	GSBRNA2T00014157001	Hypothetical protein HID58	N/A	4.494	2.168	7.27e-05	0.0108941	NA	NA	NA	NA	NA	BnaCnng27090D protein [Source:UniProtKB/TrEMBL;Acc:A0A078IWV4]	N/A	N/A	Bra041165	NA
BnaCnng01190D	GSBRNA2T00123444001	Stachyose synthase	STS	4.473	2.161	1.45e-10	1.88e-07	GO:0009536//plastid	GO:0003824//catalytic activity;GO:0008378//galactosyltransferase activity;GO:0016772//transferase activity, transferring phosphorus-containing groups	GO:0006950//response to stress;GO:0009312//oligosaccharide biosynthetic process;GO:0009725//response to hormone;GO:0019406//hexitol biosynthetic process;GO:0005985//sucrose metabolic process;GO:0009628//response to abiotic stimulus	K06611//stachyose synthetase [EC:2.4.1.67]	XP_013607457.1//PREDICTED: probable galactinol--sucrose galactosyltransferase 4 [Brassica oleracea var. oleracea];gi|4558566|gb|AAD22659.1|AC007138_23//putative raffinose synthase or seed imbibition protein [Arabidopsis thaliana]	None	AtSTS	stachyose synthase [Source:TAIR;Acc:AT4G01970]	N/A	N/A
BnaA07g12420D	GSBRNA2T00081688001	Tetratricopeptide repeat (TPR)-like superfamily protein	TPR	4.464	2.158	2.07e-05	0.00425843	GO:0009536//plastid	NA	NA	K17964//leucine-rich PPR motif-containing protein, mitochondrial;K17710//pentatricopeptide repeat domain-containing protein 1	gi|567136089|ref|XP_006393857.1|//hypothetical protein EUTSA_v10005592mg [Eutrema salsugineum]	BnaA07g12420D protein [Source:UniProtKB/TrEMBL;Acc:A0A078I7X4]	AT5G66631	Pentatricopeptide repeat-containing protein At5g66631 [Source:UniProtKB/Swiss-Prot;Acc:B3H4P1]	Bra012087	AT5G66631 (E=4e-284) | FUNCTIONS IN: molecular_function unknown; INVOLVED IN: biological_process unknown; LOCATED IN: cellular_component unknown; CONTAINS InterPro DOMAIN/s: Pentatricopeptide repeat (InterPro:IPR002885); BEST Arabidopsis thaliana protein match is: pentatricopeptide (PPR) repeat-containing protein (TAIR:AT3G16010.1); Has 7784 Blast hits to 2776 proteins in 77 species: Archae - 0; …
BnaA03g45530D	GSBRNA2T00106849001	ACT domain-containing protein	ACR7	4.431	2.148	4.04e-07	0.000179091	GO:0044444//cytoplasmic part	GO:0031406//carboxylic acid binding	NA	K03978//GTP-binding protein	gi|297799732|ref|XP_002867750.1|//hypothetical protein ARALYDRAFT_492590 [Arabidopsis lyrata subsp. lyrata]	None	ACR7	ACT domain-containing protein ACR7 [Source:UniProtKB/Swiss-Prot;Acc:Q8LJW1]	Bra019357	AT4G22780 (E=2e-227) ACR7 | ACR7; amino acid binding
BnaC07g29610D	GSBRNA2T00133577001	Major facilitator superfamily protein	N/A	4.411	2.141	0.000505655	0.0442619	NA	NA	GO:0051234//establishment of localization	NA	gi|567139331|ref|XP_006394753.1|//hypothetical protein EUTSA_v10004061mg [Eutrema salsugineum]	None	AT5G25040 / AT5G25050	Major facilitator superfamily protein [Source:TAIR;Acc:AT5G25040] / Probable folate-biopterin transporter 2 [Source:UniProtKB/Swiss-Prot;Acc:Q5FV41]	Bra009810	AT5G25050 (E=2e-242) | integral membrane transporter family protein
BnaAnng03150D	GSBRNA2T00006028001	Unnamed protein product	N/A	4.327	2.113	9e-08	5.54e-05	NA	NA	NA	NA	NA	BnaAnng03150D protein [Source:UniProtKB/TrEMBL;Acc:A0A078FWP2]	N/A	N/A	N/A	N/A
BnaC06g16530D	GSBRNA2T00105829001	ATP synthase subunit epsilon	RBB1	4.216	2.076	0.000342587	0.0336265	GO:0005753//mitochondrial proton-transporting ATP synthase complex	GO:0019829//cation-transporting ATPase activity	GO:0006754//ATP biosynthetic process;GO:0043094//cellular metabolic compound salvage	K02135//F-type H+-transporting ATPase subunit epsilon	gi|567196494|ref|XP_006406301.1|//hypothetical protein EUTSA_v10021996mg, partial [Eutrema salsugineum]	None	AT1G51650	ATP synthase subunit epsilon, mitochondrial [Source:UniProtKB/Swiss-Prot;Acc:Q96253]	N/A	N/A
BnaC07g08280D	GSBRNA2T00142547001	Unnamed protein product	N/A	4.181	2.064	2.82e-06	0.000869156	NA	NA	NA	NA	gi|565498000|ref|XP_006306639.1|//hypothetical protein CARUB_v10008154mg [Capsella rubella]	None	N/A	N/A	N/A	N/A
BnaA06g05220D	GSBRNA2T00156197001	Phosphoglycerate/bisphosphoglycerate mutase family protein	N/A	4.155	2.055	7.43e-07	0.0002977	NA	NA	GO:0006605//protein targeting;GO:0014070//response to organic cyclic compound;GO:0009626//plant-type hypersensitive response;GO:0009404//toxin metabolic process;GO:0009813//flavonoid biosynthetic process	NA	gi|567153914|ref|XP_006417629.1|//hypothetical protein EUTSA_v10008391mg [Eutrema salsugineum]	None	AT1G08940	Phosphoglycerate mutase-like protein AT74H [Source:UniProtKB/Swiss-Prot;Acc:O04035]	Bra018590	AT1G08940 (E=2e-143) | phosphoglycerate/bisphosphoglycerate mutase family protein
BnaC06g12940D	GSBRNA2T00049854001	REGULATOR OF BULB BIOGENESIS1	RBB1	4.155	2.055	8.58e-17	3.61e-13	NA	NA	NA	K17046//protein DEK;K20478//golgin subfamily B member 1	XP_013589794.1//PREDICTED: titin isoform X1 [Brassica oleracea var. oleracea];gi|567193534|ref|XP_006405492.1|//hypothetical protein EUTSA_v10027617mg [Eutrema salsugineum]	BnaC06g12940D protein [Source:UniProtKB/TrEMBL;Acc:A0A078FEJ9]	AT5G40450	unknown protein; FUNCTIONS IN: molecular_function unknown; INVOLVED IN: biological_process unknown; LOCATED IN: chloroplast, plasma membrane; EXPRESSED IN: 24 plant structures; EXPRESSED DURING: 13 growth stages; Ha. [Source:TAIR;Acc:AT5G40450]	N/A	N/A
BnaA02g21620D	GSBRNA2T00087431001	Undecaprenyl pyrophosphate synthetase family protein	UPPS	4.149	2.053	4.84e-05	0.00808915	NA	GO:0004659//prenyltransferase activity	GO:0016094//polyprenol biosynthetic process	K11778//ditrans,polycis-polyprenyl diphosphate synthase [EC:2.5.1.87]	gi|567204853|ref|XP_006408591.1|//hypothetical protein EUTSA_v10002055mg [Eutrema salsugineum]	Alkyl transferase [Source:UniProtKB/TrEMBL;Acc:A0A078I902]	AT5G58784	Dehydrodolichyl diphosphate synthase 5 [Source:UniProtKB/Swiss-Prot;Acc:Q570Q8]	Bra033131	AT5G58784 (E=3e-095) | dehydrodolichyl diphosphate synthase
BnaC01g36750D	GSBRNA2T00051881001	Terpene synthase/cyclase family protein	TPS25	4.109	2.039	8.26e-06	0.00206461	GO:0044424//intracellular part	GO:0046872//metal ion binding;GO:0016838//carbon-oxygen lyase activity, acting on phosphates	GO:0009755//hormone-mediated signaling pathway	K15799//(+)-alpha-barbatene/beta-chamigrene/thujopsene synthase [EC:4.2.3.69 4.2.3.78 4.2.3.79];K15795//(Z)-gamma-bisabolene synthase [EC:4.2.3.40]	gi|15228702|ref|NP_189587.1|//terpenoid synthase 25 [Arabidopsis thaliana]	BnaC01g36750D protein [Source:UniProtKB/TrEMBL;Acc:A0A078H3G0]	TPS25	Terpenoid synthase 25 [Source:UniProtKB/Swiss-Prot;Acc:Q9LIA1]	Bra021566	AT3G29410 (E=1e-212) | terpene synthase/cyclase family protein
BnaCnng66870D	GSBRNA2T00096573001	Unnamed protein product	N/A	4.091	2.032	0.000596946	0.0494262	NA	NA	NA	K14570//RNA exonuclease 1 [EC:3.1.-.-]	XP_009125375.1//PREDICTED: uncharacterized protein LOC103850384 [Brassica rapa]	BnaCnng66870D protein [Source:UniProtKB/TrEMBL;Acc:A0A078JUJ8]	N/A	N/A	N/A	N/A
BnaA07g22400D	GSBRNA2T00099460001	SULFOTRANSFERASE16	SOT16	4.044	2.016	1.91e-05	0.00399917	NA	GO:0047364//desulfoglucosinolate sulfotransferase activity	GO:0009683//indoleacetic acid metabolic process;GO:0006568//tryptophan metabolic process;GO:0000097//sulfur amino acid biosynthetic process;GO:0006952//defense response;GO:0019758//glycosinolate biosynthetic process	K11821//desulfoglucosinolate sulfotransferase A/B/C [EC:2.8.2.-]	gi|237682450|gb|ACR10272.1|//sulfotransferase 5b [Brassica rapa subsp. pekinensis]	None	N/A	N/A	Bra003819	AT1G74100 (E=2e-049) SOT16, ATSOT16, CORI-7, ATST5A | SOT16 (SULFOTRANSFERASE 16); desulfoglucosinolate sulfotransferase/ sulfotransferase
BnaA07g32150D	GSBRNA2T00146665001	Plant defensin 1.2b	PDF1.2b	4.015	2.005	0.000294952	0.0300952	NA	NA	GO:0006950//response to stress	NA	gi|11386640|sp|Q39313.1|DEF3_BRANA//RecName: Full=Defensin-like protein 3; AltName: Full=Cysteine-rich antifungal protein 3; Short=AFP3; Flags: Precursor	Defensin 1.2 [Source:UniProtKB/TrEMBL;Acc:Q58QQ0]	N/A	N/A	Bra015809	AT2G26020 (E=1e-031) PDF1.2b | PDF1.2b (plant defensin 1.2b)
BnaC06g12160D	GSBRNA2T00036788001	O-acyltransferase (WSD1-like) family protein	WSD1	4.012	2.004	0.000219513	0.0243134	GO:0043231//intracellular membrane-bounded organelle	GO:0016411//acylglycerol O-acyltransferase activity	GO:0003006//developmental process involved in reproduction;GO:0006633//fatty acid biosynthetic process	K15406//wax-ester synthase / diacylglycerol O-acyltransferase [EC:2.3.1.75 2.3.1.20]	gi|297801244|ref|XP_002868506.1|//hypothetical protein ARALYDRAFT_330267 [Arabidopsis lyrata subsp. lyrata]	BnaC06g12160D protein [Source:UniProtKB/TrEMBL;Acc:A0A078GKB2]	WSD1	O-acyltransferase (WSD1-like) family protein [Source:TAIR;Acc:AT5G37300]	Bra018412	AT5G37300 (E=7e-119) WSD1 | WSD1; diacylglycerol O-acyltransferase/ long-chain-alcohol O-fatty-acyltransferase
BnaC06g10380D	GSBRNA2T00045998001	GDSL esterase/lipase 3	GLIP3	3.935	1.976	2.44e-08	1.76e-05	GO:0044421//extracellular region part	GO:0052689//carboxylic ester hydrolase activity	GO:0050832//defense response to fungus;GO:0014070//response to organic cyclic compound;GO:0009861//jasmonic acid and ethylene-dependent systemic resistance;GO:0002218//activation of innate immune response;GO:0009734//auxin-activated signaling pathway;GO:0044238//primary metabolic process	K00679//phospholipid:diacylglycerol acyltransferase [EC:2.3.1.158];K01188//beta-glucosidase [EC:3.2.1.21];K10396//kinesin family member 5;K01206//alpha-L-fucosidase [EC:3.2.1.51];K10960//geranylgeranyl diphosphate/geranylgeranyl-bacteriochlorophyllide a reductase [EC:1.3.1.83 1.3.1.111]	gi|21358785|gb|AAM47031.1|//lipase SIL1 [Brassica rapa subsp. pekinensis]	BnaC06g10380D protein [Source:UniProtKB/TrEMBL;Acc:A0A078GZS1]	GLIP3	GDSL esterase/lipase 3 [Source:UniProtKB/Swiss-Prot;Acc:Q9SYF5]	Bra014375	AT1G53990 (E=5e-145) GLIP3 | GLIP3; carboxylesterase/ lipase
BnaA06g04000D	GSBRNA2T00156335001	Unnamed protein product	N/A	3.84	1.941	0.00031386	0.0313478	NA	NA	NA	NA	gi|567209140|ref|XP_006409739.1|//hypothetical protein EUTSA_v10017558mg [Eutrema salsugineum]	None	N/A	N/A	N/A	N/A
BnaA02g32200D	GSBRNA2T00120390001	Unnamed protein product	N/A	3.778	1.918	3.7e-05	0.00658791	NA	NA	NA	NA	NA	None	N/A	N/A	Bra020483	NA
BnaCnng23520D	GSBRNA2T00007883001	LATE EMBRYOGENESIS ABUNDANT14	LEA14	3.753	1.908	0.000139727	0.0173395	GO:0044444//cytoplasmic part	NA	GO:0003006//developmental process involved in reproduction;GO:0009414//response to water deprivation;GO:0006952//defense response;GO:0009725//response to hormone;GO:0009642//response to light intensity;GO:0009408//response to heat	NA	gi|567156676|ref|XP_006418426.1|//hypothetical protein EUTSA_v10009011mg [Eutrema salsugineum]	BnaCnng23520D protein [Source:UniProtKB/TrEMBL;Acc:A0A078IUX6]	LEA14	LSR3 [Source:UniProtKB/TrEMBL;Acc:A0A178W160]	Bra030494	AT1G01470 (E=4e-076) LEA14, LSR3 | LEA14 (LATE EMBRYOGENESIS ABUNDANT 14)
BnaA09g30080D	GSBRNA2T00015807001	Uncharacterized protein	N/A	3.713	1.893	4e-06	0.0011741	NA	NA	NA	NA	gi|565496240|ref|XP_006305759.1|//hypothetical protein CARUB_v10010592mg [Capsella rubella]	BnaA09g30080D protein [Source:UniProtKB/TrEMBL;Acc:A0A078G7M8]	AT1G23150	Uncharacterized protein At1g23150 [Source:UniProtKB/TrEMBL;Acc:Q84JS3]	N/A	N/A
BnaA05g09200D	GSBRNA2T00095350001	JASMONATE-ZIM-DOMAIN PROTEIN7	JAZ7	3.708	1.891	4.9e-06	0.00136739	GO:0043231//intracellular membrane-bounded organelle	GO:0005488//binding	GO:0010243//response to organonitrogen compound;GO:0009692//ethylene metabolic process;GO:0002252//immune effector process;GO:0006972//hyperosmotic response;GO:0000160//phosphorelay signal transduction system;GO:0051707//response to other organism;GO:0009755//hormone-mediated signaling pathway;GO:0009694//jasmonic acid metabolic process	K13464//jasmonate ZIM domain-containing protein	gi|297823243|ref|XP_002879504.1|//hypothetical protein ARALYDRAFT_482423 [Arabidopsis lyrata subsp. lyrata]	BnaA05g09200D protein [Source:UniProtKB/TrEMBL;Acc:A0A078FY30]	TIFY 5B	Protein TIFY 5B [Source:UniProtKB/Swiss-Prot;Acc:O64687]	Bra005407	AT2G34600 (E=2e-030) JAZ7, TIFY5B | JAZ7 (JASMONATE-ZIM-DOMAIN PROTEIN 7)
BnaA10g00970D	GSBRNA2T00150479001	(1-4)-Beta-mannan endohydrolase	MAN1	3.647	1.867	0.000455484	0.0411979	NA	GO:0043167//ion binding;GO:0016798//hydrolase activity, acting on glycosyl bonds	GO:0009247//glycolipid biosynthetic process;GO:0009267//cellular response to starvation;GO:0006351//transcription, DNA-templated	K19355//mannan endo-1,4-beta-mannosidase [EC:3.2.1.78]	gi|30678275|ref|NP_171733.2|//mannan endo-1,4-beta-mannosidase 1 [Arabidopsis thaliana]	None	MAN1	MAN1 [Source:UniProtKB/TrEMBL;Acc:A0A178WL81]	Bra033312	AT1G02310 (E=1e-216) | glycosyl hydrolase family protein 5 / cellulase family protein / (1-4)-beta-mannan endohydrolase, putative
BnaA07g25880D	GSBRNA2T00102200001	Zinc finger (C2H2-type) family protein	PCFS1 / PCFS5	3.595	1.846	5.09e-05	0.00830654	GO:0044424//intracellular part	GO:0005488//binding	NA	K14400//pre-mRNA cleavage complex 2 protein Pcf11	gi|6069478|dbj|BAA85453.1|//S-locus protein 4 [Brassica rapa]	None	PCFS1 / PCFS5	Polyadenylation and cleavage factor homolog 1 [Source:UniProtKB/Swiss-Prot;Acc:Q9C710] / Polyadenylation and cleavage factor homolog 5 [Source:UniProtKB/Swiss-Prot;Acc:Q9FIX8]	Bra004171	AT1G66500 (E=3e-051) | zinc finger (C2H2-type) family protein
BnaCnng23170D	GSBRNA2T00007637001	ALDEHYDE DEHYDROGENASE2B4	ALDH2B4	3.591	1.844	1.46e-08	1.15e-05	NA	NA	NA	K00128//aldehyde dehydrogenase (NAD+) [EC:1.2.1.3]	XP_013689178.1//PREDICTED: uncharacterized protein LOC106392964 [Brassica napus]	BnaCnng23170D protein [Source:UniProtKB/TrEMBL;Acc:A0A078IS81]	N/A	N/A	Bra033429	AT3G48000 (E=1e-006) ALDH2B4, ALDH2, ALDH2A | ALDH2B4 (ALDEHYDE DEHYDROGENASE 2B4); 3-chloroallyl aldehyde dehydrogenase/ ATP binding / aldehyde dehydrogenase (NAD)
BnaC09g05370D	GSBRNA2T00146157001	Ethylene-responsive transcription factor	ERF107	3.575	1.838	0.000212454	0.0236535	GO:0043231//intracellular membrane-bounded organelle	GO:0001071;GO:0003676//nucleic acid binding	GO:0000160//phosphorelay signal transduction system;GO:0006950//response to stress;GO:0006351//transcription, DNA-templated	K09286//EREBP-like factor	gi|15240296|ref|NP_200967.1|//ethylene-responsive transcription factor ERF107 [Arabidopsis thaliana]	None	ERF107	Ethylene-responsive transcription factor ERF107 [Source:UniProtKB/Swiss-Prot;Acc:Q9FKG2]	N/A	N/A
BnaA04g24160D	GSBRNA2T00123186001	Cytochrome P450 83A1	CYP83A1	3.566	1.834	2.08e-10	2.62e-07	GO:0043231//intracellular membrane-bounded organelle;GO:0016020//membrane	GO:0046914//transition metal ion binding;GO:0046906//tetrapyrrole binding;GO:0004497//monooxygenase activity	GO:0005982//starch metabolic process;GO:0000097//sulfur amino acid biosynthetic process;GO:0042742//defense response to bacterium;GO:0006732//coenzyme metabolic process;GO:0052482//defense response by cell wall thickening;GO:0006544//glycine metabolic process;GO:0006633//fatty acid biosynthetic process;GO:0006007//glucose catabolic process;GO:0006090//pyruvate metabolic process;GO:0009683//indole…	K12156//(methylthio)alkanaldoxime N-monooxygenase [EC:1.14.14.43]	gi|237682418|gb|ACR10258.1|//cytochrome P450 83a1 [Brassica rapa subsp. pekinensis]	None	CYP83A1	Cytochrome P450 83A1 [Source:UniProtKB/Swiss-Prot;Acc:P48421]	Bra016908	AT4G13770 (E=2e-251) CYP83A1, REF2 | CYP83A1 (CYTOCHROME P450 83A1); oxidoreductase, acting on paired donors, with incorporation or reduction of molecular oxygen, NADH or NADPH as one donor, and incorporation of one atom of oxygen / oxygen binding
BnaC01g32620D	GSBRNA2T00095870001	TRIGALACTOSYLDIACYLGLYCEROL2	TGD2	3.551	1.828	7.76e-06	0.0020009	NA	NA	NA	NA	gi|567196824|ref|XP_006406397.1|//hypothetical protein EUTSA_v10020922mg [Eutrema salsugineum]	BnaC01g32620D protein [Source:UniProtKB/TrEMBL;Acc:A0A078IJK5]	N/A	N/A	Bra038262	AT3G20320 (E=2e-037) TGD2 | TGD2 (TRIGALACTOSYLDIACYLGLYCEROL2); lipid transporter/ phospholipid binding
BnaC01g21570D	GSBRNA2T00059007001	2-Oxoglutarate (2OG) and Fe(II)-dependent oxygenase superfamily protein	N/A	3.549	1.827	6.7e-07	0.000272713	GO:0044424//intracellular part	GO:0016705//oxidoreductase activity, acting on paired donors, with incorporation or reduction of molecular oxygen;GO:0046914//transition metal ion binding;GO:0051213//dioxygenase activity	GO:0044710	K05278//flavonol synthase [EC:1.14.11.23];K06901//putative MFS transporter, AGZA family, xanthine/uracil permease;K04125//gibberellin 2-oxidase [EC:1.14.11.13]	gi|8919874|emb|CAB96197.1|//hypothetical protein [Capsella rubella];CDY35635.1//BnaC01g21570D, partial [Brassica napus]	BnaC01g21570D protein (Fragment) [Source:UniProtKB/TrEMBL;Acc:A0A078HB64]	AT4G16770	2-oxoglutarate (2OG) and Fe(II)-dependent oxygenase superfamily protein [Source:TAIR;Acc:AT4G16770]	N/A	N/A
BnaA07g35640D	GSBRNA2T00146274001	KELCH REPEAT F-BOX 20	KFB20	3.475	1.797	0.000265405	0.027985	GO:0043231//intracellular membrane-bounded organelle	NA	NA	K10443//kelch-like protein 2/3	gi|567119195|ref|XP_006389793.1|//hypothetical protein EUTSA_v10018763mg [Eutrema salsugineum]	None	AT1G80440	F-box/kelch-repeat protein At1g80440 [Source:UniProtKB/Swiss-Prot;Acc:Q9M8L2]	Bra035183	AT1G80440 (E=1e-171) | kelch repeat-containing F-box family protein
BnaC06g27490D	GSBRNA2T00060115001	Zinc finger (C2H2-type) family protein	PCFS1 / PCFS5	3.327	1.734	0.000474903	0.0423779	NA	NA	NA	K14400//pre-mRNA cleavage complex 2 protein Pcf11	gi|6069478|dbj|BAA85453.1|//S-locus protein 4 [Brassica rapa]	BnaC06g27490D protein [Source:UniProtKB/TrEMBL;Acc:A0A078HCR7]	PCFS1 / PCFS5	Polyadenylation and cleavage factor homolog 1 [Source:UniProtKB/Swiss-Prot;Acc:Q9C710] / Polyadenylation and cleavage factor homolog 5 [Source:UniProtKB/Swiss-Prot;Acc:Q9FIX8]	Bra004171	AT1G66500 (E=3e-051) | zinc finger (C2H2-type) family protein
BnaA05g32460D	GSBRNA2T00076113001	Alpha/beta-Hydrolases superfamily protein	N/A	3.317	1.73	0.000109848	0.0145722	GO:0043231//intracellular membrane-bounded organelle;GO:0005618//cell wall;GO:0005911//cell-cell junction	NA	NA	NA	gi|567207160|ref|XP_006409226.1|//hypothetical protein EUTSA_v10022999mg [Eutrema salsugineum]	BnaA05g32460D protein [Source:UniProtKB/TrEMBL;Acc:A0A078HXC4]	AT3G03240	Alpha/beta-Hydrolases superfamily protein [Source:UniProtKB/TrEMBL;Acc:Q501F6]	N/A	N/A
BnaA02g34000D	GSBRNA2T00047527001	3'(2'),5'-bisphosphate nucleotidase/ inositol or phosphatidylinositol phosphatase	SAL2	3.315	1.729	5.81e-07	0.000245953	GO:0009532//plastid stroma	GO:0052834//inositol monophosphate phosphatase activity;GO:0016312//inositol bisphosphate phosphatase activity;GO:0008252//nucleotidase activity	GO:0033554//cellular response to stress;GO:0003006//developmental process involved in reproduction;GO:0006511//ubiquitin-dependent protein catabolic process;GO:0009648//photoperiodism;GO:0009668//plastid membrane organization;GO:0009651//response to salt stress;GO:0010586//miRNA metabolic process;GO:0009755//hormone-mediated signaling pathway;GO:0048017//inositol lipid-mediated signaling;GO:00098…	K15422//3'(2'), 5'-bisphosphate nucleotidase / inositol polyphosphate 1-phosphatase [EC:3.1.3.7 3.1.3.57]	gi|567137431|ref|XP_006394215.1|//hypothetical protein EUTSA_v10004505mg [Eutrema salsugineum]	BnaA02g34000D protein [Source:UniProtKB/TrEMBL;Acc:A0A078H0P0]	SAL2	SAL2 phosphatase [Source:UniProtKB/Swiss-Prot;Acc:O49623]	Bra031940	AT5G64000 (E=1e-154) SAL2, ATSAL2 | SAL2; 3'(2'),5'-bisphosphate nucleotidase/ inositol or phosphatidylinositol phosphatase
BnaA02g30810D	GSBRNA2T00055414001	FT INTERACTING PROTEIN3	FTIP3	3.293	1.72	4.09e-05	0.0070711	GO:0043231//intracellular membrane-bounded organelle;GO:0030312//external encapsulating structure;GO:0005911//cell-cell junction	NA	GO:0010073//meristem maintenance	K12486//stromal membrane-associated protein;K13098//RNA-binding protein FUS;K12885//heterogeneous nuclear ribonucleoprotein G	XP_022153817.1//FT-interacting protein 1-like [Momordica charantia];gi|567183939|ref|XP_006402831.1|//hypothetical protein EUTSA_v10005798mg [Eutrema salsugineum]	BnaA02g30810D protein [Source:UniProtKB/TrEMBL;Acc:A0A078H7R2]	AT3G57880	Anthranilate phosphoribosyltransferase-like protein [Source:UniProtKB/TrEMBL;Acc:Q9M2R0]	Bra020640	AT3G57880 (E=3e-088) | C2 domain-containing protein
BnaA06g02980D	GSBRNA2T00098072001	Probable carboxylesterase 5	CXE5	3.236	1.694	0.000151609	0.0185408	GO:0044444//cytoplasmic part	GO:0052689//carboxylic ester hydrolase activity	GO:0044085//cellular component biogenesis;GO:0006694//steroid biosynthetic process	K03575//A/G-specific adenine glycosylase [EC:3.2.2.-];K02923//large subunit ribosomal protein L38e;K14493//gibberellin receptor GID1 [EC:3.-.-.-];K17872//NADH:ubiquinone reductase (non-electrogenic) [EC:1.6.5.9];K13258//2-hydroxyisoflavanone dehydratase [EC:4.2.1.105]	gi|567133432|ref|XP_006393229.1|//hypothetical protein EUTSA_v10011663mg [Eutrema salsugineum]	BnaA06g02980D protein [Source:UniProtKB/TrEMBL;Acc:A0A078IJ26]	CXE5	Probable carboxylesterase 5 [Source:UniProtKB/Swiss-Prot;Acc:Q9FX94]	Bra018807	AT1G49660 (E=8e-130) AtCXE5 | AtCXE5 (Arabidopsis thaliana carboxyesterase 5); carboxylesterase
BnaC02g34880D	GSBRNA2T00063463001	Unnamed protein product	N/A	3.194	1.675	6.04e-05	0.00947406	GO:0016020//membrane;GO:0009536//plastid	GO:0005543//phospholipid binding	GO:0007154//cell communication	NA	gi|565479834|ref|XP_006297557.1|//hypothetical protein CARUB_v10013580mg [Capsella rubella];CDY17790.1//BnaC08g21980D [Brassica napus]	BnaC02g34880D protein [Source:UniProtKB/TrEMBL;Acc:A0A078HFK6]	N/A	N/A	N/A	N/A
BnaA04g13890D	GSBRNA2T00068252001	Calcium uniporter protein 2	F27L4.3	3.188	1.673	6.04e-11	8.71e-08	GO:0016021//integral component of membrane;GO:0009536//plastid	NA	NA	K20858//calcium uniporter protein, mitochondrial	CDY39672.1//BnaA04g13890D [Brassica napus];gi|567191232|ref|XP_006404862.1|//hypothetical protein EUTSA_v10000226mg [Eutrema salsugineum]	BnaA04g13890D protein [Source:UniProtKB/TrEMBL;Acc:A0A078HP91]	AT2G23790	Calcium uniporter protein 2, mitochondrial [Source:UniProtKB/Swiss-Prot;Acc:O64823]	Bra032144	AT2G23790 (E=3e-137) | unknown protein
BnaA05g18930D	GSBRNA2T00029521001	Cytochrome P450 705A22	CYP705A22	3.175	1.667	2.47e-05	0.00483402	GO:0043231//intracellular membrane-bounded organelle	GO:0046872//metal ion binding;GO:0046906//tetrapyrrole binding;GO:0016491//oxidoreductase activity	GO:0000041//transition metal ion transport;GO:0009630//gravitropism;GO:0009267//cellular response to starvation;GO:0016129//phytosteroid biosynthetic process;GO:0010035//response to inorganic substance;GO:0015698//inorganic anion transport	K00517//indol-3-yl-methylglucosinolate hydroxylase [EC:1.14.-.-]	gi|15231052|ref|NP_188648.1|//cytochrome P450, family 705, subfamily A, polypeptide 22 [Arabidopsis thaliana]	BnaA05g18930D protein [Source:UniProtKB/TrEMBL;Acc:A0A078GJ29]	CYP705A22	Cytochrome P450 705A22 [Source:UniProtKB/Swiss-Prot;Acc:Q9LJY5]	N/A	N/A
BnaC05g43060D	GSBRNA2T00110886001	GDSL esterase/lipase	N/A	3.173	1.666	3.17e-05	0.00583105	NA	GO:0016788//hydrolase activity, acting on ester bonds	GO:0044238//primary metabolic process	K21026//acetylajmaline esterase [EC:3.1.1.80];K16280//E3 ubiquitin-protein ligase RGLG [EC:2.3.2.27];K01188//beta-glucosidase [EC:3.2.1.21];K00679//phospholipid:diacylglycerol acyltransferase [EC:2.3.1.158];K01206//alpha-L-fucosidase [EC:3.2.1.51];K10960//geranylgeranyl diphosphate/geranylgeranyl-bacteriochlorophyllide a reductase [EC:1.3.1.83 1.3.1.111]	gi|567201153|ref|XP_006407621.1|//hypothetical protein EUTSA_v10022090mg, partial [Eutrema salsugineum];XP_013583552.1//PREDICTED: GDSL esterase/lipase At3g09930 [Brassica oleracea var. oleracea]	None	AT3G09930	GDSL esterase/lipase At3g09930 [Source:UniProtKB/Swiss-Prot;Acc:Q9SF94]	N/A	N/A
BnaC02g40820D	GSBRNA2T00120252001	Cytochrome P450 71B11	CYP71B11	3.137	1.649	0.000491028	0.0433572	GO:0016020//membrane;GO:0009536//plastid	GO:0046914//transition metal ion binding;GO:0046906//tetrapyrrole binding;GO:0016491//oxidoreductase activity	GO:0044710	K00517//indol-3-yl-methylglucosinolate hydroxylase [EC:1.14.-.-]	gi|567139360|ref|XP_006394762.1|//hypothetical protein EUTSA_v10004073mg [Eutrema salsugineum]	None	N/A	N/A	N/A	N/A
BnaA03g41960D	GSBRNA2T00151221001	Pyruvate orthophosphate dikinase	PPDK	3.104	1.634	2.38e-07	0.000120377	GO:0009532//plastid stroma	GO:0016781//phosphotransferase activity, paired acceptors;GO:0032550//purine ribonucleoside binding	GO:0032787//monocarboxylic acid metabolic process;GO:0006796//phosphate-containing compound metabolic process	K01006//pyruvate, orthophosphate dikinase [EC:2.7.9.1]	gi|79587721|ref|NP_849391.2|//pyruvate, phosphate dikinase 1 [Arabidopsis thaliana]	None	PPDK	Pyruvate, phosphate dikinase 1, chloroplastic [Source:UniProtKB/Swiss-Prot;Acc:O23404]	Bra012781	AT4G15530 (E=0.0) PPDK | PPDK (pyruvate orthophosphate dikinase); kinase/ pyruvate, phosphate dikinase
BnaA02g23060D	GSBRNA2T00113959001	Unnamed protein product	N/A	3.09	1.628	0.000173526	0.0204296	NA	NA	NA	NA	gi|89274211|gb|ABD65615.1|//hypothetical protein 23.t00033 [Brassica oleracea];XP_009123684.1//PREDICTED: uncharacterized protein LOC103848553 [Brassica rapa]	None	N/A	N/A	Bra035306	NA
BnaC08g04750D	GSBRNA2T00071793001	Probable BOI-related E3 ubiquitin-protein ligase 3	SBP1	3.082	1.624	2.26e-07	0.000115291	GO:0005911//cell-cell junction;GO:0044444//cytoplasmic part	GO:0046914//transition metal ion binding	GO:0006790//sulfur compound metabolic process;GO:0007165//signal transduction;GO:0009648//photoperiodism;GO:0010269//response to selenium ion;GO:0010038//response to metal ion;GO:0000302//response to reactive oxygen species	K19042//E3 ubiquitin-protein ligase BOI and related proteins [EC:2.3.2.27]	gi|565495080|ref|XP_006305179.1|//hypothetical protein CARUB_v10009545mg, partial [Capsella rubella]	BnaC08g04750D protein [Source:UniProtKB/TrEMBL;Acc:A0A078HSX4]	SBP1	SBP1 [Source:UniProtKB/TrEMBL;Acc:A0A178WK23]	N/A	N/A
BnaA07g14950D	GSBRNA2T00098558001	Pentatricopeptide repeat-containing protein	PCMP-H15	3.058	1.613	7.29e-07	0.000294687	NA	NA	NA	K17964//leucine-rich PPR motif-containing protein, mitochondrial;K03452//magnesium/proton exchanger;K11000//callose synthase [EC:2.4.1.-]	gi|565442005|ref|XP_006283350.1|//hypothetical protein CARUB_v10004394mg [Capsella rubella]	Pentatricopeptide repeat-containing protein At5g40410, mitochondrial [Source:Projected from Arabidopsis thaliana (AT5G40410) UniProtKB/Swiss-Prot;Acc:Q9FND6]	PCMP-H15	Pentatricopeptide repeat-containing protein At5g40410, mitochondrial [Source:UniProtKB/Swiss-Prot;Acc:Q9FND6]	Bra028457	AT5G40410 (E=4e-283) | INVOLVED IN: biological_process unknown; CONTAINS InterPro DOMAIN/s: Pentatricopeptide repeat (InterPro:IPR002885); BEST Arabidopsis thaliana protein match is: pentatricopeptide (PPR) repeat-containing protein (TAIR:AT1G08070.1); Has 12213 Blast hits to 4641 proteins in 127 species: Archae - 0; Bacteria - 0; Metazoa - 61; Fungi - 12; Plants - 12006; Viruses - 0; Other Eukar…
BnaAnng28070D	GSBRNA2T00077094001	Protein of unknown function	DUF707	3.015	1.592	6.3e-05	0.00975934	NA	GO:0016740//transferase activity	NA	K03252//translation initiation factor 3 subunit C	gi|567220924|ref|XP_006414091.1|//hypothetical protein EUTSA_v10025410mg [Eutrema salsugineum]	BnaAnng28070D protein [Source:UniProtKB/TrEMBL;Acc:A0A078JSV9]	AT4G18530	Protein of unknown function (DUF707) [Source:TAIR;Acc:AT4G18530]	Bra012590	AT4G18530 (E=7e-182) | unknown protein
BnaA03g20270D	GSBRNA2T00139061001	Scorpion toxin-like knottin superfamily protein	ATTI7	3.009	1.589	4.81e-11	7.58e-08	NA	GO:0004866//endopeptidase inhibitor activity;GO:0016248//channel inhibitor activity	GO:0006952//defense response	NA	XP_009133608.1//PREDICTED: defensin-like protein 193 isoform X2 [Brassica rapa];gi|297824337|ref|XP_002880051.1|//hypothetical protein ARALYDRAFT_483464 [Arabidopsis lyrata subsp. lyrata]	None	AT1G47540 / ATTI2	Scorpion toxin-like knottin superfamily protein [Source:UniProtKB/TrEMBL;Acc:F4HTA0] / TI2 [Source:UniProtKB/TrEMBL;Acc:A0A178W058]	Bra000309	AT2G43520 (E=4e-031) ATTI2 | ATTI2; serine-type endopeptidase inhibitor
BnaA06g27420D	GSBRNA2T00147598001	Unnamed protein product	N/A	2.997	1.583	1.56e-05	0.00338769	NA	NA	NA	NA	NA	None	N/A	N/A	N/A	N/A
BnaAnng28630D	GSBRNA2T00080476001	Katanin p80 subunit-like protein	N/A	2.961	1.566	0.000227935	0.0249787	GO:0008352//katanin complex;GO:0005874//microtubule	GO:0008017//microtubule binding	GO:0044763;GO:0044237//cellular metabolic process;GO:0051013//microtubule severing;GO:0071840//cellular component organization or biogenesis	K18643//katanin p80 WD40 repeat-containing subunit B1	gi|297806881|ref|XP_002871324.1|//hypothetical protein ARALYDRAFT_487674 [Arabidopsis lyrata subsp. lyrata];CDY60225.1//BnaA03g55700D [Brassica napus]	BnaAnng28630D protein [Source:UniProtKB/TrEMBL;Acc:A0A078JQ08]	N/A	N/A	N/A	N/A
BnaA03g41280D	GSBRNA2T00151307001	Protein POLLENLESS 3-LIKE2	N/A	2.927	1.549	0.000428501	0.0393496	NA	GO:0005515//protein binding	GO:0006305//DNA alkylation;GO:0006260//DNA replication;GO:0007049//cell cycle;GO:0034968//histone lysine methylation	NA	gi|567187880|ref|XP_006403934.1|//hypothetical protein EUTSA_v10010403mg [Eutrema salsugineum]	None	AT3G51280	Protein POLLENLESS 3-LIKE 2 [Source:UniProtKB/Swiss-Prot;Acc:Q9SD20]	Bra012859	AT3G51280 (E=2e-196) | male sterility MS5, putative
BnaAnng27240D	GSBRNA2T00074212001	Cytochrome P450, family 707, subfamily A, polypeptide 1	CYP707A1	2.885	1.528	6.2e-06	0.00162205	NA	GO:0016709//oxidoreductase activity, acting on paired donors, with incorporation or reduction of molecular oxygen, NAD(P)H as one donor, and incorporation of one atom of oxygen;GO:0046914//transition metal ion binding;GO:0046906//tetrapyrrole binding	GO:0010243//response to organonitrogen compound;GO:0006952//defense response;GO:0009416//response to light stimulus;GO:0009687//abscisic acid metabolic process;GO:0010162//seed dormancy process	K09843//(+)-abscisic acid 8'-hydroxylase [EC:1.14.13.93]	gi|18415271|ref|NP_567581.1|//abscisic acid 8'-hydroxylase 1 [Arabidopsis thaliana]	BnaAnng27240D protein [Source:UniProtKB/TrEMBL;Acc:A0A078JLP7]	CYP707A1	Cytochrome P450, family 707, subfamily A, polypeptide 1 [Source:UniProtKB/TrEMBL;Acc:A8MRX5]	Bra013386	AT4G19230 (E=5e-253) CYP707A1 | CYP707A1; (+)-abscisic acid 8'-hydroxylase/ oxygen binding
BnaC09g08820D	GSBRNA2T00035676001	Unnamed protein product	N/A	2.879	1.525	1.07e-05	0.00249694	NA	NA	NA	NA	CDY26755.1//BnaC09g08820D [Brassica napus]	BnaC09g08820D protein [Source:UniProtKB/TrEMBL;Acc:A0A078GJN8]	N/A	N/A	N/A	N/A
BnaC06g30400D	GSBRNA2T00071943001	Serine/threonine-protein kinase 3	N/A	2.825	1.498	0.000198441	0.0226245	GO:0043231//intracellular membrane-bounded organelle;GO:0044427//chromosomal part	GO:0016301//kinase activity;GO:0032550//purine ribonucleoside binding	GO:0006464//cellular protein modification process	K08838//serine/threonine-protein kinase 24/25/MST4 [EC:2.7.11.1]	gi|567123939|ref|XP_006391042.1|//hypothetical protein EUTSA_v10018124mg [Eutrema salsugineum]	BnaC06g30400D protein [Source:UniProtKB/TrEMBL;Acc:A0A078HSS4]	N/A	N/A	N/A	N/A
BnaA10g09890D	GSBRNA2T00095462001	Pentatricopeptide repeat-containing protein	CRR21	2.803	1.487	0.000119102	0.0155248	NA	NA	GO:0009887//animal organ morphogenesis;GO:0006351//transcription, DNA-templated;GO:0009451//RNA modification;GO:0048869//cellular developmental process	K01176//alpha-amylase [EC:3.2.1.1]	gi|347954458|gb|AEP33729.1|//chlororespiratory reduction 21, partial [Brassica rapa]	BnaA10g09890D protein [Source:UniProtKB/TrEMBL;Acc:A0A078FS47]	CRR21	Pentatricopeptide repeat-containing protein At5g55740, chloroplastic [Source:UniProtKB/Swiss-Prot;Acc:Q9FM64]	Bra002877	AT5G55740 (E=0.0) CRR21 | CRR21 (chlororespiratory reduction 21)
BnaA03g58470D	GSBRNA2T00023643001	Protein HEAT-STRESS-ASSOCIATED 32	HSA32	2.771	1.47	1.38e-06	0.000487132	GO:0043231//intracellular membrane-bounded organelle	GO:0004175//endopeptidase activity;GO:0005515//protein binding;GO:0016846//carbon-sulfur lyase activity	GO:0044267//cellular protein metabolic process;GO:0010468//regulation of gene expression;GO:0044092//negative regulation of molecular function;GO:0009108//coenzyme biosynthetic process;GO:0009642//response to light intensity;GO:0009408//response to heat;GO:0000302//response to reactive oxygen species	NA	gi|567220334|ref|XP_006413796.1|//hypothetical protein EUTSA_v10025914mg [Eutrema salsugineum]	BnaA03g58470D protein [Source:UniProtKB/TrEMBL;Acc:A0A078J084]	HSA32	HSA32 [Source:UniProtKB/TrEMBL;Acc:A0A178UV51]	N/A	N/A
BnaC01g00240D	GSBRNA2T00075118001	DNAJ heat shock N-terminal domain-containing protein	N/A	2.766	1.468	3.81e-08	2.56e-05	GO:0005829//cytosol;GO:0044444//cytoplasmic part	GO:0005515//protein binding	GO:0044267//cellular protein metabolic process;GO:0050896//response to stimulus	K09517//DnaJ homolog subfamily B member 11;K03686//molecular chaperone DnaJ;K09510//DnaJ homolog subfamily B member 4;K09515//DnaJ homolog subfamily B member 9	CDY42612.1//BnaC01g00240D [Brassica napus];gi|567216172|ref|XP_006411715.1|//hypothetical protein EUTSA_v10025633mg [Eutrema salsugineum]	BnaC01g00240D protein [Source:UniProtKB/TrEMBL;Acc:A0A078HXP0]	AT4G39150	AT4g39150/T22F8_50 [Source:UniProtKB/TrEMBL;Acc:Q9T024]	Bra011872	AT4G39150 (E=5e-159) | DNAJ heat shock N-terminal domain-containing protein
BnaCnng21090D	GSBRNA2T00003852001	Unnamed protein product	N/A	2.743	1.456	1.09e-06	0.000404608	NA	NA	NA	NA	NA	BnaCnng21090D protein [Source:UniProtKB/TrEMBL;Acc:A0A078INV4]	N/A	N/A	N/A	N/A
BnaAnng18600D	GSBRNA2T00037909001	Wall-associated receptor kinase 2	WAK2	2.742	1.455	2.18e-05	0.00443761	GO:0043231//intracellular membrane-bounded organelle;GO:0016020//membrane;GO:0005618//cell wall	GO:0004672//protein kinase activity;GO:0043167//ion binding	GO:0000902//cell morphogenesis;GO:0006605//protein targeting;GO:0044723;GO:0014070//response to organic cyclic compound;GO:0006884//cell volume homeostasis;GO:0003006//developmental process involved in reproduction;GO:0009627//systemic acquired resistance;GO:0048528//post-embryonic root development;GO:0009626//plant-type hypersensitive response;GO:0009058//biosynthetic process;GO:0040007//growth;…	K04733//interleukin-1 receptor-associated kinase 4 [EC:2.7.11.1];K04730//interleukin-1 receptor-associated kinase 1 [EC:2.7.11.1]	CDY63082.1//BnaAnng18600D [Brassica napus];gi|565492550|ref|XP_006303914.1|//hypothetical protein CARUB_v10008422mg [Capsella rubella]	BnaAnng18600D protein [Source:UniProtKB/TrEMBL;Acc:A0A078JED5]	WAK2	Wall-associated receptor kinase 2 [Source:UniProtKB/Swiss-Prot;Acc:Q9LMP1]	Bra016426	AT1G21230 (E=9e-299) WAK5 | WAK5 (WALL ASSOCIATED KINASE 5); kinase/ protein serine/threonine kinase
BnaC03g10000D	GSBRNA2T00140824001	SPX domain-containing protein 1-like	SPX1	2.737	1.453	9.53e-06	0.0022706	GO:0043231//intracellular membrane-bounded organelle	NA	GO:0009247//glycolipid biosynthetic process;GO:0009267//cellular response to starvation;GO:0010647//positive regulation of cell communication;GO:0006351//transcription, DNA-templated;GO:0015698//inorganic anion transport	NA	gi|567175927|ref|XP_006400582.1|//hypothetical protein EUTSA_v10014356mg [Eutrema salsugineum]	None	SPX1	SPX domain-containing protein 1 [Source:UniProtKB/Swiss-Prot;Acc:Q8LBH4]	Bra006543	AT5G20150 (E=5e-103) ATSPX1, SPX1 | SPX1 (SPX DOMAIN GENE 1)
BnaA05g00280D	GSBRNA2T00133034001	Adenine nucleotide alpha hydrolases-like superfamily protein	N/A	2.704	1.435	0.000105313	0.0142602	GO:0043231//intracellular membrane-bounded organelle;GO:0016020//membrane	NA	GO:0009607//response to biotic stimulus	NA	gi|567166932|ref|XP_006397968.1|//hypothetical protein EUTSA_v10001666mg [Eutrema salsugineum]	None	AT2G47710	Adenine nucleotide alpha hydrolases-like superfamily protein [Source:UniProtKB/TrEMBL;Acc:O82240]	Bra004435	AT2G47710 (E=1e-079) | universal stress protein (USP) family protein
BnaC06g18020D	GSBRNA2T00028899001	Hypothetical protein	N/A	2.679	1.422	3.17e-07	0.000149403	NA	NA	NA	NA	CDY25060.1//BnaC06g18020D [Brassica napus]	BnaC06g18020D protein [Source:UniProtKB/TrEMBL;Acc:A0A078GF26]	N/A	N/A	N/A	N/A
BnaA01g02170D	GSBRNA2T00121382001	Phospholipid/glycerol acyltransferase family protein	GPAT9	2.648	1.405	1.54e-36	1.94e-32	GO:0016020//membrane;GO:0043231//intracellular membrane-bounded organelle	GO:0016740//transferase activity	GO:0046471//phosphatidylglycerol metabolic process;GO:0006281//DNA repair;GO:0006641//triglyceride metabolic process;GO:0046339//diacylglycerol metabolic process	K13506//glycerol-3-phosphate O-acyltransferase 3/4 [EC:2.3.1.15]	gi|567176779|ref|XP_006400827.1|//hypothetical protein EUTSA_v10013846mg [Eutrema salsugineum]	GPAT9 [Source:UniProtKB/TrEMBL;Acc:A0A078C234]	GPAT9	GPAT9 [Source:UniProtKB/TrEMBL;Acc:A0A178UCY8]	Bra011598	AT5G60620 (E=5e-213) | phospholipid/glycerol acyltransferase family protein
BnaA02g34970D	GSBRNA2T00033854001	Ribosomal protein L19 family protein	N/A	2.612	1.385	0.000133447	0.016808	GO:0030529//intracellular ribonucleoprotein complex;GO:0009536//plastid	GO:0005198//structural molecule activity	GO:0022613//ribonucleoprotein complex biogenesis;GO:0035195//gene silencing by miRNA;GO:0002252//immune effector process;GO:0030422//production of siRNA involved in RNA interference	K02884//large subunit ribosomal protein L19	gi|397787590|gb|AFO66496.1|//putative 50S ribosomal protein L19 [Brassica napus]	BnaA02g34970D protein [Source:UniProtKB/TrEMBL;Acc:A0A078J847]	AT1G24240 / AT4G11630 / AT5G11750	At1g24240/F3I6_17 [Source:UniProtKB/TrEMBL;Acc:O48691] / At4g11630 [Source:UniProtKB/TrEMBL;Acc:Q9T0D0] / Ribosomal protein L19 family protein [Source:TAIR;Acc:AT5G11750]	Bra023340	AT5G11750 (E=5e-084) | ribosomal protein L19 family protein
BnaA04g17030D	GSBRNA2T00050419001	Tropine dehydrogenase	N/A	2.602	1.379	5.49e-09	4.78e-06	NA	GO:0016491//oxidoreductase activity	NA	K08081//tropinone reductase I [EC:1.1.1.206]	gi|255558976|ref|XP_002520511.1|//tropinone reductase, putative [Ricinus communis];XP_013744244.1//PREDICTED: tropinone reductase homolog At2g29330-like isoform X1 [Brassica napus];CDY31767.1//BnaA04g17030D [Brassica napus]	BnaA04g17030D protein [Source:UniProtKB/TrEMBL;Acc:A0A078H2M1]	N/A	N/A	Bra039966	AT2G29300 (E=4e-090) | tropinone reductase, putative / tropine dehydrogenase, putative
BnaA08g24930D	GSBRNA2T00015195001	Unnamed protein product	N/A	2.602	1.38	5.22e-06	0.00142619	NA	NA	NA	K11323//histone arginine demethylase JMJD6 [EC:1.14.11.-];K14306//nuclear pore complex protein Nup62	XP_013465200.1//hypothetical protein MTR_2g090985 [Medicago truncatula]	BnaA08g24930D protein [Source:UniProtKB/TrEMBL;Acc:A0A078G7Q5]	N/A	N/A	Bra016792	NA
BnaA01g20450D	GSBRNA2T00138533001	Probable carboxylesterase 12	CXE12	2.569	1.361	6.95e-05	0.0105402	GO:0044444//cytoplasmic part	GO:0052689//carboxylic ester hydrolase activity	GO:0044085//cellular component biogenesis;GO:0006694//steroid biosynthetic process	K02923//large subunit ribosomal protein L38e;K03575//A/G-specific adenine glycosylase [EC:3.2.2.-];K14493//gibberellin receptor GID1 [EC:3.-.-.-];K17872//NADH:ubiquinone reductase (non-electrogenic) [EC:1.6.5.9];K13258//2-hydroxyisoflavanone dehydratase [EC:4.2.1.105]	gi|297819478|ref|XP_002877622.1|//hypothetical protein ARALYDRAFT_485224 [Arabidopsis lyrata subsp. lyrata]	None	CXE12	Probable carboxylesterase 12 [Source:UniProtKB/Swiss-Prot;Acc:Q9SMN0]	Bra029913	AT3G48690 (E=3e-150) ATCXE12, CXE12 | CXE12; carboxylesterase
BnaC08g43070D	GSBRNA2T00019344001	Pentatricopeptide repeat-containing protein	N/A	2.568	1.361	0.000458715	0.0412248	NA	NA	NA	K17964//leucine-rich PPR motif-containing protein, mitochondrial	CDY22673.1//BnaC08g43070D [Brassica napus];gi|297849166|ref|XP_002892464.1|//pentatricopeptide repeat-containing protein [Arabidopsis lyrata subsp. lyrata]	BnaC08g43070D protein [Source:UniProtKB/TrEMBL;Acc:A0A078GDF4]	AT1G08610	Pentatricopeptide repeat-containing protein At1g08610 [Source:UniProtKB/Swiss-Prot;Acc:Q9FRS4]	N/A	N/A
BnaA03g07930D	GSBRNA2T00148936001	SPX domain-containing protein 1	SPX1	2.528	1.338	9.07e-06	0.00218984	GO:0043231//intracellular membrane-bounded organelle	NA	GO:0009247//glycolipid biosynthetic process;GO:0009267//cellular response to starvation;GO:0010647//positive regulation of cell communication;GO:0006351//transcription, DNA-templated;GO:0015698//inorganic anion transport	NA	gi|567175927|ref|XP_006400582.1|//hypothetical protein EUTSA_v10014356mg [Eutrema salsugineum]	None	SPX1	SPX domain-containing protein 1 [Source:UniProtKB/Swiss-Prot;Acc:Q8LBH4]	Bra006543	AT5G20150 (E=5e-103) ATSPX1, SPX1 | SPX1 (SPX DOMAIN GENE 1)
BnaCnng31800D	GSBRNA2T00020780001	Unnamed protein product	N/A	2.499	1.321	0.00017622	0.0206026	GO:0043231//intracellular membrane-bounded organelle	NA	NA	NA	gi|567138298|ref|XP_006394461.1|//hypothetical protein EUTSA_v10005642mg [Eutrema salsugineum];XP_018479990.1//PREDICTED: uncharacterized protein LOC108851059 [Raphanus sativus];CDY57308.1//BnaCnng31800D [Brassica napus]	BnaCnng31800D protein [Source:UniProtKB/TrEMBL;Acc:A0A078J3X4]	N/A	N/A	N/A	N/A
BnaC02g12370D	GSBRNA2T00122620001	Ribonuclease E inhibitor RraA/Dimethylmenaquinone methyltransferase	N/A	2.466	1.302	3.12e-06	0.000944846	NA	GO:0008948//oxaloacetate decarboxylase activity;GO:0016741//transferase activity, transferring one-carbon groups;GO:0046872//metal ion binding;GO:0008168//methyltransferase activity;GO:0004857//enzyme inhibitor activity;GO:0008428//ribonuclease inhibitor activity;GO:0047443//4-hydroxy-4-methyl-2-oxoglutarate aldolase activity	GO:0016070//RNA metabolic process;GO:0051252//regulation of RNA metabolic process	K02553	gi|15241161|ref|NP_200437.1|//ribonuclease E inhibitor RraA/Dimethylmenaquinone methyltransferase [Arabidopsis thaliana];XP_013725390.1//PREDICTED: putative 4-hydroxy-4-methyl-2-oxoglutarate aldolase 3 isoform X2 [Brassica napus]	None	AT5G56260	Ribonuclease E inhibitor RraA/Dimethylmenaquinone methyltransferase [Source:TAIR;Acc:AT5G56260]	Bra035612	AT5G56260 (E=2e-079) | dimethylmenaquinone methyltransferase family protein
BnaA03g45630D	GSBRNA2T00106861001	Protein STAY-GREEN 1	SGR1	2.464	1.301	5.84e-07	0.000245953	GO:0009536//plastid	GO:0005488//binding	GO:0044248//cellular catabolic process;GO:1901575//organic substance catabolic process	K18213//proteinaceous RNase P [EC:3.1.26.5]	gi|567219944|ref|XP_006413601.1|//hypothetical protein EUTSA_v10025991mg [Eutrema salsugineum]	None	SGR1	Protein STAY-GREEN 1, chloroplastic [Source:UniProtKB/Swiss-Prot;Acc:O82741]	N/A	N/A
BnaC05g15900D	GSBRNA2T00047759001	Cyclin-B2-5	CYCB2-5	2.449	1.292	6.65e-05	0.01023	GO:0043231//intracellular membrane-bounded organelle	GO:0019887//protein kinase regulator activity;GO:0019900//kinase binding	GO:0035194//posttranscriptional gene silencing by RNA;GO:0006342//chromatin silencing;GO:0006305//DNA alkylation;GO:0010374//stomatal complex development;GO:0006260//DNA replication;GO:0051726//regulation of cell cycle;GO:0034968//histone lysine methylation	K05868	gi|567149495|ref|XP_006416381.1|//hypothetical protein EUTSA_v10007704mg [Eutrema salsugineum]	BnaC05g15900D protein [Source:UniProtKB/TrEMBL;Acc:A0A078H138]	CYCB2-5	Cyclin-B2-5 [Source:UniProtKB/Swiss-Prot;Acc:Q9LM91]	N/A	N/A
BnaA03g09010D	GSBRNA2T00148802001	L-type lectin-domain containing receptor kinase	LECRK19	2.44	1.287	5.87e-06	0.00156987	GO:0016020//membrane;GO:0005911//cell-cell junction	GO:0004674//protein serine/threonine kinase activity;GO:0032550//purine ribonucleoside binding	GO:0000041//transition metal ion transport;GO:0009267//cellular response to starvation;GO:0009651//response to salt stress;GO:0006468//protein phosphorylation;GO:0009723//response to ethylene;GO:0015698//inorganic anion transport;GO:0010038//response to metal ion	K04730//interleukin-1 receptor-associated kinase 1 [EC:2.7.11.1]	gi|567176902|ref|XP_006400863.1|//hypothetical protein EUTSA_v10012788mg [Eutrema salsugineum]	None	LECRK19	L-type lectin-domain containing receptor kinase I.9 [Source:UniProtKB/Swiss-Prot;Acc:Q9LSR8]	Bra006669	AT5G60300 (E=2e-302) | lectin protein kinase family protein
BnaCnng62240D	GSBRNA2T00083863001	Cytochrome P450, family 71, subfamily A, polypeptide 16	CYP71A16	2.425	1.278	0.000132629	0.016808	GO:0009536//plastid	GO:0016829//lyase activity;GO:0046872//metal ion binding;GO:0016491//oxidoreductase activity	GO:0006605//protein targeting;GO:0009700//indole phytoalexin biosynthetic process;GO:0010243//response to organonitrogen compound;GO:0042743//hydrogen peroxide metabolic process;GO:0009581//detection of external stimulus;GO:0009627//systemic acquired resistance;GO:0042742//defense response to bacterium;GO:0009696//salicylic acid metabolic process;GO:0002682//regulation of immune system process;GO…	K00517//indol-3-yl-methylglucosinolate hydroxylase [EC:1.14.-.-];K11868//indoleacetaldoxime dehydratase [EC:4.99.1.6]	gi|567222036|ref|XP_006414647.1|//hypothetical protein EUTSA_v10024976mg [Eutrema salsugineum]	BnaCnng62240D protein [Source:UniProtKB/TrEMBL;Acc:A0A078JUK1]	N/A	N/A	Bra036897	AT5G42590 (E=2e-161) CYP71A16 | CYP71A16; electron carrier/ heme binding / iron ion binding / monooxygenase/ oxygen binding
BnaC08g08280D	GSBRNA2T00061577001	NADPH-dependent diflavin oxidoreductase 1	N/A	2.38	1.251	0.000553813	0.0469319	GO:0043231//intracellular membrane-bounded organelle;GO:0005737//cytoplasm	GO:0003958//NADPH-hemoprotein reductase activity;GO:0050661//NADP binding;GO:0016651//oxidoreductase activity, acting on NAD(P)H;GO:0010181//FMN binding;GO:0046914//transition metal ion binding;GO:0050660//flavin adenine dinucleotide binding;GO:0032553//ribonucleotide binding	GO:0000338//protein deneddylation;GO:0003006//developmental process involved in reproduction;GO:0000725//recombinational repair;GO:0006479//protein methylation;GO:0032446//protein modification by small protein conjugation;GO:0006351//transcription, DNA-templated;GO:0044710;GO:0016226//iron-sulfur cluster assembly;GO:0009639//response to red or far red light	K00327//NADPH-ferrihemoprotein reductase [EC:1.6.2.4];K13346//peroxin-10	XP_013628901.1//PREDICTED: NADPH-dependent diflavin oxidoreductase 1 isoform X2 [Brassica oleracea var. oleracea];gi|297788309|ref|XP_002862283.1|//predicted protein [Arabidopsis lyrata subsp. lyrata];CDY12377.1//BnaC08g08280D [Brassica napus]	BnaC08g08280D protein [Source:UniProtKB/TrEMBL;Acc:A0A078FHC0]	N/A	N/A	N/A	N/A
BnaC03g18140D	GSBRNA2T00132220001	Receptor like protein kinase	LECRKS2	2.378	1.25	6.18e-05	0.0096042	GO:0016020//membrane	GO:0004672//protein kinase activity;GO:0032550//purine ribonucleoside binding	GO:0006464//cellular protein modification process	K04733//interleukin-1 receptor-associated kinase 4 [EC:2.7.11.1];K04730//interleukin-1 receptor-associated kinase 1 [EC:2.7.11.1]	gi|567211668|ref|XP_006410412.1|//hypothetical protein EUTSA_v10016233mg [Eutrema salsugineum]	None	LECRKS2	Receptor like protein kinase S.2 [Source:UniProtKB/Swiss-Prot;Acc:O48837]	N/A	N/A
BnaA01g18990D	GSBRNA2T00043622001	Cytochrome P450, family 71, subfamily A, polypeptide 16	N/A	2.369	1.244	1.42e-05	0.00312483	GO:0005911//cell-cell junction;GO:0009536//plastid	GO:0016829//lyase activity;GO:0046872//metal ion binding;GO:0016491//oxidoreductase activity	GO:0006605//protein targeting;GO:0009700//indole phytoalexin biosynthetic process;GO:0010243//response to organonitrogen compound;GO:0042743//hydrogen peroxide metabolic process;GO:0009581//detection of external stimulus;GO:0009627//systemic acquired resistance;GO:0042742//defense response to bacterium;GO:0009696//salicylic acid metabolic process;GO:0002682//regulation of immune system process;GO…	K00517//indol-3-yl-methylglucosinolate hydroxylase [EC:1.14.-.-];K11868//indoleacetaldoxime dehydratase [EC:4.99.1.6]	gi|567222036|ref|XP_006414647.1|//hypothetical protein EUTSA_v10024976mg [Eutrema salsugineum]	BnaA01g18990D protein [Source:UniProtKB/TrEMBL;Acc:A0A078GX47]	N/A	N/A	Bra036897	AT5G42590 (E=2e-161) CYP71A16 | CYP71A16; electron carrier/ heme binding / iron ion binding / monooxygenase/ oxygen binding
BnaC02g08080D	GSBRNA2T00114756001	Curculin-like (mannose-binding) lectin family protein	N/A	2.359	1.238	6.89e-05	0.0104943	GO:0005618//cell wall	GO:0005488//binding	GO:0009628//response to abiotic stimulus	K04733//interleukin-1 receptor-associated kinase 4 [EC:2.7.11.1];K03327//multidrug resistance protein, MATE family;K04382//serine/threonine-protein phosphatase 2A catalytic subunit [EC:3.1.3.16];K07573//exosome complex component CSL4	gi|297807869|ref|XP_002871818.1|//hypothetical protein ARALYDRAFT_488726 [Arabidopsis lyrata subsp. lyrata]	None	N/A	N/A	Bra023676	AT5G18470 (E=5e-172) | curculin-like (mannose-binding) lectin family protein
BnaA03g41520D	GSBRNA2T00151273001	High mobility group B1	HMGB1	2.355	1.236	1.7e-05	0.0036684	GO:0043231//intracellular membrane-bounded organelle;GO:0005634//nucleus;GO:0000785//chromatin	GO:0003677//DNA binding;GO:0003682//chromatin binding;GO:0003700//DNA binding transcription factor activity;GO:0003676//nucleic acid binding;GO:0030527//structural constituent of chromatin	GO:0006333//chromatin assembly or disassembly	K10802//high mobility group protein B1	gi|567187646|ref|XP_006403872.1|//hypothetical protein EUTSA_v10010751mg [Eutrema salsugineum];XP_009136639.1//PREDICTED: high mobility group B protein 1-like [Brassica rapa]	None	HMGB1	high mobility group B1 [Source:TAIR;Acc:AT3G51880]	Bra012832	AT3G51880 (E=4e-021) HMGB1, NFD1 | HMGB1 (HIGH MOBILITY GROUP B 1); DNA binding / chromatin binding / structural constituent of chromatin / transcription factor
BnaA05g24350D	GSBRNA2T00104876001	Protein phosphatase 2C	PP2C	2.342	1.228	0.000402766	0.0375323	NA	GO:0004721//phosphoprotein phosphatase activity;GO:0004722//protein serine/threonine phosphatase activity	NA	K17506//protein phosphatase 1L [EC:3.1.3.16]	XP_013693481.1//PREDICTED: probable protein phosphatase 2C 39 [Brassica napus];gi|75273141|sp|Q9LDA7.1|P2C39_ARATH//RecName: Full=Probable protein phosphatase 2C 39; Short=AtPP2C39 [Arabidopsis thaliana]	None	AT3G15260	Probable protein phosphatase 2C 39 [Source:UniProtKB/Swiss-Prot;Acc:Q9LDA7]	Bra027266	AT3G15260 (E=7e-141) | protein phosphatase 2C, putative / PP2C, putative
BnaA09g42940D	GSBRNA2T00078231001	Plant protein of unknown function	DUF639	2.33	1.22	0.00022481	0.0247374	GO:0016021//integral component of membrane	NA	NA	NA	gi|567190371|ref|XP_006404628.1|//hypothetical protein EUTSA_v10000626mg [Eutrema salsugineum];XP_009117370.1//PREDICTED: LOW QUALITY PROTEIN: uncharacterized protein LOC103842498, partial [Brassica rapa]	BnaA09g42940D protein [Source:UniProtKB/TrEMBL;Acc:A0A078FLC0]	AT2G21720	Plant protein of unknown function (DUF639) [Source:TAIR;Acc:AT2G21720]	Bra031215	AT2G21720 (E=1e-195) | unknown protein
BnaA08g29350D	GSBRNA2T00097243001	lipid transfer protein (LTP)-related	LTP	2.306	1.205	0.000352293	0.03435	GO:0031224//intrinsic component of membrane	NA	NA	NA	gi|297800730|ref|XP_002868249.1|//hypothetical protein ARALYDRAFT_493415 [Arabidopsis lyrata subsp. lyrata]	BnaA08g29350D protein [Source:UniProtKB/TrEMBL;Acc:A0A078II39]	AT4G14805	Bifunctional inhibitor/lipid-transfer protein/seed storage 2S albumin superfamily protein [Source:UniProtKB/TrEMBL;Acc:F4JIG1]	Bra039713	AT4G14805 (E=2e-063) | protease inhibitor/seed storage/lipid transfer protein (LTP)-related
BnaC07g36650D	GSBRNA2T00156917001	Protein HEAT-STRESS-ASSOCIATED 32	HSA32	2.305	1.205	0.000274875	0.028625	GO:0043231//intracellular membrane-bounded organelle	GO:0004175//endopeptidase activity;GO:0005515//protein binding;GO:0016846//carbon-sulfur lyase activity	GO:0044267//cellular protein metabolic process;GO:0010468//regulation of gene expression;GO:0044092//negative regulation of molecular function;GO:0009108//coenzyme biosynthetic process;GO:0009642//response to light intensity;GO:0009408//response to heat;GO:0000302//response to reactive oxygen species	NA	gi|567220334|ref|XP_006413796.1|//hypothetical protein EUTSA_v10025914mg [Eutrema salsugineum]	None	HSA32	HSA32 [Source:UniProtKB/TrEMBL;Acc:A0A178UV51]	N/A	N/A
BnaC01g19850D	GSBRNA2T00069834001	C2H2-like zinc finger protein	AXX17	2.294	1.198	0.00023189	0.025296	GO:0043231//intracellular membrane-bounded organelle	GO:0046914//transition metal ion binding;GO:0001071	GO:0006351//transcription, DNA-templated	NA	gi|567221388|ref|XP_006414323.1|//hypothetical protein EUTSA_v10026010mg [Eutrema salsugineum]	BnaC01g19850D protein [Source:UniProtKB/TrEMBL;Acc:A0A078HRV9]	AT4G16610	C2H2-like zinc finger protein [Source:UniProtKB/TrEMBL;Acc:O23504]	Bra038491	AT4G16610 (E=5e-055) | zinc finger (C2H2 type) family protein
BnaA07g12430D	GSBRNA2T00081687001	Protein DA1-related 6	N/A	2.279	1.188	0.000462167	0.0414612	NA	GO:0043167//ion binding	GO:0006950//response to stress	NA	gi|567136086|ref|XP_006393856.1|//hypothetical protein EUTSA_v10003845mg [Eutrema salsugineum]	BnaA07g12430D protein [Source:UniProtKB/TrEMBL;Acc:A0A078I594]	N/A	N/A	N/A	N/A
BnaAnng41640D	GSBRNA2T00033930001	Putative uncharacterized protein	MRA19.3	2.27	1.183	0.000383476	0.0364565	GO:0043231//intracellular membrane-bounded organelle	NA	GO:0010467//gene expression;GO:0010243//response to organonitrogen compound;GO:0010260//animal organ senescence;GO:0009725//response to hormone	NA	gi|297791161|ref|XP_002863465.1|//hypothetical protein ARALYDRAFT_494421 [Arabidopsis lyrata subsp. lyrata]	BnaAnng41640D protein [Source:UniProtKB/TrEMBL;Acc:A0A078K105]	AT5G45630	Putative uncharacterized protein [Source:UniProtKB/TrEMBL;Acc:Q9FK78]	Bra017599	AT5G45630 (E=1e-035) | unknown protein
BnaA03g43440D	GSBRNA2T00151047001	Zinc-binding family protein	PLATZ11	2.243	1.165	7.49e-05	0.011054	NA	NA	NA	NA	gi|567221092|ref|XP_006414175.1|//hypothetical protein EUTSA_v10026159mg [Eutrema salsugineum]	None	AT4G17900	At4g17900 [Source:UniProtKB/TrEMBL;Acc:Q0WUB8]	Bra012632	AT4G17900 (E=8e-103) | zinc-binding family protein
BnaA03g35030D	GSBRNA2T00137433001	2-Oxoglutarate (2OG) and Fe(II)-dependent oxygenase superfamily protein	N/A	2.234	1.16	0.000386353	0.0365303	GO:0044424//intracellular part	GO:0046872//metal ion binding;GO:0016706//oxidoreductase activity, acting on paired donors, with incorporation or reduction of molecular oxygen, 2-oxoglutarate as one donor, and incorporation of one atom each of oxygen into both donors;GO:0046914//transition metal ion binding;GO:0016491//oxidoreductase activity	GO:0006605//protein targeting;GO:0009626//plant-type hypersensitive response;GO:0005982//starch metabolic process;GO:0005984//disaccharide metabolic process;GO:0009813//flavonoid biosynthetic process;GO:0006873//cellular ion homeostasis;GO:0030001//metal ion transport;GO:0044093//positive regulation of molecular function	K05282//gibberellin 20-oxidase [EC:1.14.11.12];K05278//flavonol synthase [EC:1.14.11.23];K06892//feruloyl-CoA ortho-hydroxylase [EC:1.14.11.-]	gi|567197347|ref|XP_006406544.1|//hypothetical protein EUTSA_v10021028mg [Eutrema salsugineum];XP_018488510.1//PREDICTED: protein DMR6-LIKE OXYGENASE 1-like [Raphanus sativus]	BnaC03g40740D protein [Source:UniProtKB/TrEMBL;Acc:A0A078D4W3]	AT3G19000	2-oxoglutarate (2OG) and Fe(II)-dependent oxygenase superfamily protein [Source:UniProtKB/TrEMBL;Acc:Q9LJ66]	N/A	N/A
BnaC06g10450D	GSBRNA2T00046010001	Epithiospecifier protein	ESP	2.228	1.156	3.91e-05	0.00687907	GO:0043231//intracellular membrane-bounded organelle	GO:0016787//hydrolase activity;GO:0005488//binding	GO:0048285//organelle fission;GO:0048827//phyllome development;GO:0000904//cell morphogenesis involved in differentiation;GO:0007127//meiosis I;GO:0048507//meristem development;GO:0006342//chromatin silencing;GO:0010260//animal organ senescence;GO:0006468//protein phosphorylation;GO:0034968//histone lysine methylation;GO:0044702;GO:0009908//flower development;GO:0006261//DNA-dependent DNA replica…	K15450//tRNA wybutosine-synthesizing protein 3 [EC:2.1.1.282];K20285//Rab9 effector protein with kelch motifs	XP_013589216.1//PREDICTED: epithiospecifier protein-like [Brassica oleracea var. oleracea];gi|399570057|gb|AFP47625.1|//epithiospecifier protein [Isatis tinctoria]	BnaC06g10450D protein [Source:UniProtKB/TrEMBL;Acc:A0A078GYV5]	ESP	Epithiospecifier protein [Source:UniProtKB/Swiss-Prot;Acc:Q8RY71]	N/A	N/A
BnaA02g05670D	GSBRNA2T00001369001	Alpha/beta-Hydrolases superfamily protein	N/A	2.203	1.14	0.000194413	0.0222355	NA	NA	NA	NA	NA	BnaA02g05670D protein [Source:UniProtKB/TrEMBL;Acc:A0A078F6Y2]	AT5G22460	Alpha/beta-Hydrolases superfamily protein [Source:UniProtKB/TrEMBL;Acc:Q9FMQ5]	Bra020194	AT5G22460 (E=2e-132) | esterase/lipase/thioesterase family protein
BnaC07g33060D	GSBRNA2T00031454001	Pyruvate orthophosphate dikinase	PPDK	2.19	1.131	0.000154109	0.0187557	GO:0009532//plastid stroma	GO:0016781//phosphotransferase activity, paired acceptors;GO:0032550//purine ribonucleoside binding	GO:0032787//monocarboxylic acid metabolic process;GO:0006796//phosphate-containing compound metabolic process	K01006//pyruvate, orthophosphate dikinase [EC:2.7.9.1]	XP_013601667.1//PREDICTED: pyruvate, phosphate dikinase 1, chloroplastic [Brassica oleracea var. oleracea];gi|79587721|ref|NP_849391.2|//pyruvate, phosphate dikinase 1 [Arabidopsis thaliana]	Pyruvate, phosphate dikinase [Source:UniProtKB/TrEMBL;Acc:A0A078F5N0]	PPDK	Pyruvate, phosphate dikinase 1, chloroplastic [Source:UniProtKB/Swiss-Prot;Acc:O23404]	Bra012781	AT4G15530 (E=0.0) PPDK | PPDK (pyruvate orthophosphate dikinase); kinase/ pyruvate, phosphate dikinase
BnaA03g43960D	GSBRNA2T00106651001	Cytochrome P450, family 707, subfamily A, polypeptide 1	CYP707A1	2.184	1.127	2.16e-09	2.06e-06	NA	GO:0016709//oxidoreductase activity, acting on paired donors, with incorporation or reduction of molecular oxygen, NAD(P)H as one donor, and incorporation of one atom of oxygen;GO:0046914//transition metal ion binding;GO:0046906//tetrapyrrole binding	GO:0010243//response to organonitrogen compound;GO:0006952//defense response;GO:0009416//response to light stimulus;GO:0009687//abscisic acid metabolic process;GO:0010162//seed dormancy process	K09843//(+)-abscisic acid 8'-hydroxylase [EC:1.14.13.93]	gi|18415271|ref|NP_567581.1|//abscisic acid 8'-hydroxylase 1 [Arabidopsis thaliana]	None	CYP707A1	Cytochrome P450, family 707, subfamily A, polypeptide 1 [Source:UniProtKB/TrEMBL;Acc:A8MRX5]	Bra012551	AT4G19230 (E=1e-252) CYP707A1 | CYP707A1; (+)-abscisic acid 8'-hydroxylase/ oxygen binding
BnaA03g45570D	GSBRNA2T00106854001	Zinc finger A20 and AN1 domain-containing stress-associated protein 9	SAP9	2.181	1.125	2.32e-10	2.72e-07	GO:0043231//intracellular membrane-bounded organelle	GO:0046872//metal ion binding	GO:0010243//response to organonitrogen compound	K13523//lysophosphatidic acid acyltransferase / lysophosphatidylinositol acyltransferase [EC:2.3.1.51 2.3.1.-]	gi|567219970|ref|XP_006413614.1|//hypothetical protein EUTSA_v10027105mg [Eutrema salsugineum]	Zinc finger A20 and AN1 domain-containing stress-associated protein 9 [Source:Projected from Arabidopsis thaliana (AT4G22820) UniProtKB/Swiss-Prot;Acc:O49663]	SAP9	Zinc finger A20 and AN1 domain-containing stress-associated protein 9 [Source:UniProtKB/Swiss-Prot;Acc:O49663]	Bra019354	AT4G22820 (E=2e-066) | zinc finger (AN1-like) family protein
BnaA03g43350D	GSBRNA2T00151056001	SNARE associated Golgi protein family	CYP702A3	2.144	1.1	6.48e-11	9.09e-08	NA	NA	GO:0046474//glycerophospholipid biosynthetic process	NA	gi|567221114|ref|XP_006414186.1|//hypothetical protein EUTSA_v10026024mg [Eutrema salsugineum]	None	AT4G17790	SNARE associated Golgi protein family [Source:UniProtKB/TrEMBL;Acc:O23619]	Bra012640	AT4G17790 (E=3e-108) | INVOLVED IN: biological_process unknown; EXPRESSED IN: 23 plant structures; EXPRESSED DURING: 15 growth stages; CONTAINS InterPro DOMAIN/s: SNARE associated Golgi protein (InterPro:IPR015414); BEST Arabidopsis thaliana protein match is: unknown protein (TAIR:AT1G71940.1); Has 2258 Blast hits to 2258 proteins in 517 species: Archae - 4; Bacteria - 1129; Metazoa - 188; Fungi …
BnaA03g42330D	GSBRNA2T00151180001	Lipase class 3 family protein	dl4075c	2.14	1.097	2.69e-08	1.89e-05	GO:0016020//membrane	GO:0052689//carboxylic ester hydrolase activity;GO:0016298//lipase activity	GO:0006629//lipid metabolic process	K13806//sn1-specific diacylglycerol lipase [EC:3.1.1.-]	gi|567221534|ref|XP_006414396.1|//hypothetical protein EUTSA_v10024634mg [Eutrema salsugineum]	None	AT4G16070	Mono-/di-acylglycerol lipase, N-terminal;Lipase, class 3 [Source:TAIR;Acc:AT4G16070]	Bra012745	AT4G16070 (E=7e-276) | lipase class 3 family protein
BnaC02g05770D	GSBRNA2T00151783001	Formate dehydrogenase	FDH1	2.13	1.091	2.28e-08	1.69e-05	GO:0009536//plastid	GO:0016614//oxidoreductase activity, acting on CH-OH group of donors;GO:0016620//oxidoreductase activity, acting on the aldehyde or oxo group of donors, NAD or NADP as acceptor;GO:0000166//nucleotide binding	GO:0006950//response to stress;GO:0010038//response to metal ion;GO:0044710	K00122//formate dehydrogenase [EC:1.17.1.9]	gi|567173987|ref|XP_006399995.1|//hypothetical protein EUTSA_v10013803mg [Eutrema salsugineum]	None	FDH1	Formate dehydrogenase, mitochondrial [Source:UniProtKB/TrEMBL;Acc:A0A178UHK7]	N/A	N/A
BnaA10g26100D	GSBRNA2T00136401001	CYSTEINE-RICH TRANSMEMBRANE MODULE12	CYSTM12	2.128	1.09	0.000261022	0.0277309	GO:0016020//membrane	NA	GO:0006605//protein targeting;GO:0009626//plant-type hypersensitive response;GO:0009813//flavonoid biosynthetic process	NA	gi|30680382|ref|NP_196028.2|//uncharacterized protein [Arabidopsis thaliana]	None	AT5G04080	At5g04080 [Source:UniProtKB/TrEMBL;Acc:Q6NN03]	Bra009487	AT5G04080 (E=3e-026) | unknown protein
BnaA03g42140D	GSBRNA2T00151201001	Ralf-like 33	RALFL33	2.113	1.079	0.00026709	0.0280455	GO:0005618//cell wall;GO:0005911//cell-cell junction;GO:0005576//extracellular region	GO:0060089//molecular transducer activity	GO:0044700;GO:0050789//regulation of biological process;GO:0007154//cell communication;GO:0009725//response to hormone;GO:0040007//growth;GO:0006873//cellular ion homeostasis;GO:0030001//metal ion transport	NA	gi|567221630|ref|XP_006414444.1|//hypothetical protein EUTSA_v10026579mg [Eutrema salsugineum]	None	RALFL33	Protein RALF-like 33 [Source:UniProtKB/Swiss-Prot;Acc:Q8L9P8]	Bra012764	AT4G15800 (E=1e-043) RALFL33 | RALFL33 (ralf-like 33); signal transducer
BnaA03g41360D	GSBRNA2T00151294001	Receptor-like protein kinase FERONIA	FER	2.112	1.078	1.74e-13	4.62e-10	GO:0016020//membrane;GO:0005911//cell-cell junction;GO:0016021//integral component of membrane;GO:0044426//cell wall part	GO:0005524//ATP binding;GO:0004672//protein kinase activity;GO:0032550//purine ribonucleoside binding	GO:0009856//pollination;GO:0006007//glucose catabolic process;GO:0006970//response to osmotic stress;GO:0006468//protein phosphorylation;GO:0048588//developmental cell growth;GO:0006996//organelle organization;GO:0016192//vesicle-mediated transport;GO:0000302//response to reactive oxygen species;GO:0030243//cellulose metabolic process;GO:0032989//cellular component morphogenesis;GO:0006952//defen…	K04733//interleukin-1 receptor-associated kinase 4 [EC:2.7.11.1];K04730//interleukin-1 receptor-associated kinase 1 [EC:2.7.11.1]	gi|155242084|gb|ABT18094.1|//FERONIA receptor-like kinase [Brassica oleracea];XP_009136619.1//PREDICTED: receptor-like protein kinase FERONIA [Brassica rapa]	None	FER	Receptor-like protein kinase FERONIA [Source:UniProtKB/Swiss-Prot;Acc:Q9SCZ4]	N/A	N/A
BnaA03g44190D	GSBRNA2T00106681001	Lecithin-cholesterol acyltransferase-like 4	LCAT4	2.11	1.077	4.9e-05	0.0081383	GO:0044444//cytoplasmic part	GO:0016298//lipase activity;GO:0016747//transferase activity, transferring acyl groups other than amino-acyl groups	GO:0006644//phospholipid metabolic process;GO:0016192//vesicle-mediated transport	K06129//lysophospholipase III [EC:3.1.1.5]	gi|567220600|ref|XP_006413929.1|//hypothetical protein EUTSA_v10024879mg [Eutrema salsugineum]	None	LCAT4	Lecithin-cholesterol acyltransferase-like 4 [Source:UniProtKB/Swiss-Prot;Acc:Q71N54]	Bra012531	AT4G19860 (E=3e-264) | lecithin:cholesterol acyltransferase family protein / LACT family protein
BnaC06g06030D	GSBRNA2T00033562001	Auxin-responsive GH3 family protein	N/A	2.11	1.077	8.71e-05	0.0123642	GO:0044424//intracellular part	NA	GO:0009725//response to hormone	K14487//auxin responsive GH3 gene family	gi|565493760|ref|XP_006304519.1|//hypothetical protein CARUB_v10011356mg [Capsella rubella]	BnaC06g06030D protein [Source:UniProtKB/TrEMBL;Acc:A0A078GL35]	N/A	N/A	N/A	N/A
BnaA03g45490D	GSBRNA2T00106844001	Probable protein S-acyltransferase 13	PAT13	2.105	1.074	1.31e-05	0.00296128	GO:0043231//intracellular membrane-bounded organelle	GO:0000254//C-4 methylsterol oxidase activity;GO:0046914//transition metal ion binding	GO:0006605//protein targeting;GO:0044710	K14423//methylsterol monooxygenase 1;K18932//palmitoyltransferase [EC:2.3.1.225]	gi|567219994|ref|XP_006413626.1|//hypothetical protein EUTSA_v10024722mg [Eutrema salsugineum]	None	PAT13	Probable protein S-acyltransferase 13 [Source:UniProtKB/Swiss-Prot;Acc:Q94C49]	Bra019361	AT4G22750 (E=5e-123) | zinc finger (DHHC type) family protein
BnaC07g34140D	GSBRNA2T00031293001	Ankyrin repeat-containing protein BDA1	N/A	2.101	1.071	1.38e-12	3.33e-09	GO:0016021//integral component of membrane	NA	NA	K21435//ankyrin repeat domain-containing protein 6;K15503//serine/threonine-protein phosphatase 6 regulatory ankyrin repeat subunit B;K11267//sister chromatid cohesion protein PDS5;K21952//CASK-interacting protein	XP_013596149.1//PREDICTED: uncharacterized protein LOC106304283 isoform X1 [Brassica oleracea var. oleracea];gi|567163279|ref|XP_006397003.1|//hypothetical protein EUTSA_v10028682mg [Eutrema salsugineum]	BnaC07g34140D protein [Source:UniProtKB/TrEMBL;Acc:A0A078F9A5]	N/A	N/A	Bra012678	AT4G11000 (E=2e-057) | ankyrin repeat family protein
BnaC01g00220D	GSBRNA2T00075116001	Ankyrin repeat family protein	N/A	2.1	1.071	0.000348224	0.0340188	NA	NA	GO:0009664//plant-type cell wall organization;GO:0009628//response to abiotic stimulus;GO:0000904//cell morphogenesis involved in differentiation	NA	gi|567216166|ref|XP_006411712.1|//hypothetical protein EUTSA_v10026916mg [Eutrema salsugineum]	BnaC01g00220D protein [Source:UniProtKB/TrEMBL;Acc:A0A078HVX6]	AT4G39130	Dehydrin family protein [Source:UniProtKB/TrEMBL;Acc:Q9T022]	Bra011874	AT4G39130 (E=2e-036) | dehydrin family protein
BnaC04g18810D	GSBRNA2T00037223001	Pentatricopeptide repeat-containing protein	N/A	2.091	1.064	4.8e-07	0.000207081	NA	NA	NA	NA	NA	BnaC04g18810D protein [Source:UniProtKB/TrEMBL;Acc:A0A078GPP7]	N/A	N/A	N/A	N/A
BnaA03g42760D	GSBRNA2T00151129001	WAT1-related protein	WAT11	2.082	1.058	4.58e-07	0.000199498	NA	NA	NA	K02940//large subunit ribosomal protein L9e;K01623//fructose-bisphosphate aldolase, class I [EC:4.1.2.13]	gi|297800454|ref|XP_002868111.1|//hypothetical protein ARALYDRAFT_329848 [Arabidopsis lyrata subsp. lyrata]	None	AT4G16620	WAT1-related protein At4g16620 [Source:UniProtKB/Swiss-Prot;Acc:F4JMI7]	Bra012700	AT4G16620 (E=2e-149) | integral membrane family protein / nodulin MtN21-related
BnaA03g45680D	GSBRNA2T00106867001	UDP-galactose transporter 2	UTR2	2.067	1.048	1.56e-22	9.84e-19	GO:0031228//intrinsic component of Golgi membrane;GO:0016021//integral component of membrane	GO:0015165//pyrimidine nucleotide-sugar transmembrane transporter activity	GO:0015785;GO:0044763//null;GO:0055085//transmembrane transport;GO:0008643//carbohydrate transport	K15277//solute carrier family 35 (adenosine 3'-phospho 5'-phosphosulfate transporter), member B3	gi|145333815|ref|NP_001078433.1|//UDP-galactose transporter 2 [Arabidopsis thaliana];OVA16158.1//UAA transporter [Macleaya cordata]	None	UTR2	UDP-galactose transporter 2 [Source:TAIR;Acc:AT4G23010]	N/A	N/A
BnaA03g42800D	GSBRNA2T00151123001	O-fucosyltransferase 29	OFUT29	2.065	1.046	4.1e-08	2.69e-05	GO:0043231//intracellular membrane-bounded organelle;GO:0016021//integral component of membrane	GO:0016740//transferase activity	NA	K01835//phosphoglucomutase [EC:5.4.2.2];K13506//glycerol-3-phosphate O-acyltransferase 3/4 [EC:2.3.1.15];K14294//partner of Y14 and mago	gi|297804514|ref|XP_002870141.1|//hypothetical protein ARALYDRAFT_493211 [Arabidopsis lyrata subsp. lyrata];XP_009136801.1//PREDICTED: uncharacterized protein At1g04910-like [Brassica rapa]	None	OFUT29	O-fucosyltransferase 29 [Source:UniProtKB/Swiss-Prot;Acc:Q8LPF8]	Bra012697	AT4G16650 (E=7e-267) | unknown protein
BnaA04g23600D	GSBRNA2T00123259001	Cytochrome P450 98A3	CYP98A3	2.065	1.046	3.38e-08	2.31e-05	GO:0043231//intracellular membrane-bounded organelle;GO:0031224//intrinsic component of membrane	GO:0016709//oxidoreductase activity, acting on paired donors, with incorporation or reduction of molecular oxygen, NAD(P)H as one donor, and incorporation of one atom of oxygen;GO:0005515//protein binding;GO:0046914//transition metal ion binding;GO:0046906//tetrapyrrole binding	GO:0009813//flavonoid biosynthetic process;GO:0006950//response to stress	K09754//coumaroylquinate(coumaroylshikimate) 3'-monooxygenase [EC:1.14.13.36]	gi|30688445|ref|NP_850337.1|//cytochrome P450 98A3 [Arabidopsis thaliana]	None	CYP98A3	Cytochrome P450 98A3 [Source:UniProtKB/Swiss-Prot;Acc:O22203]	Bra016964	AT2G40890 (E=4e-215) CYP98A3 | CYP98A3 (cytochrome P450, family 98, subfamily A, polypeptide 3); monooxygenase/ p-coumarate 3-hydroxylase
BnaA10g28210D	GSBRNA2T00088566001	Beta-galactosidase 5	BGAL5	2.061	1.044	2.32e-06	0.000726275	NA	GO:0015925//galactosidase activity;GO:0043167//ion binding	GO:0016129//phytosteroid biosynthetic process;GO:0006637//acyl-CoA metabolic process	K12309//beta-galactosidase [EC:3.2.1.23]	gi|567135081|ref|XP_006393673.1|//hypothetical protein EUTSA_v10011265mg [Eutrema salsugineum]	Beta-galactosidase [Source:UniProtKB/TrEMBL;Acc:A0A078IEZ8]	BGAL5	Beta-galactosidase 5 [Source:UniProtKB/Swiss-Prot;Acc:Q9MAJ7]	Bra036334	AT1G45130 (E=0.0) BGAL5 | BGAL5 (beta-galactosidase 5); beta-galactosidase/ catalytic/ cation binding
BnaA09g46120D	GSBRNA2T00055232001	Probable inactive purple acid phosphatase 1	PAP1	2.06	1.043	0.000121526	0.0157787	NA	GO:0043169//cation binding;GO:0004721//phosphoprotein phosphatase activity	GO:0009814//defense response, incompatible interaction;GO:0009683//indoleacetic acid metabolic process;GO:0006568//tryptophan metabolic process	NA	gi|567152018|ref|XP_006417092.1|//hypothetical protein EUTSA_v10007099mg [Eutrema salsugineum]	Purple acid phosphatase [Source:UniProtKB/TrEMBL;Acc:A0A078H7F7]	PAP1	Probable inactive purple acid phosphatase 1 [Source:UniProtKB/Swiss-Prot;Acc:Q9LMX4]	Bra026890	AT1G13750 (E=0.0) | calcineurin-like phosphoesterase family protein
BnaC03g30200D	GSBRNA2T00002311001	P-loop containing nucleoside triphosphate hydrolases superfamily protein	AIG1	2.048	1.035	1.26e-05	0.00289157	GO:0009536//plastid	GO:0016787//hydrolase activity;GO:0005525//GTP binding	GO:0009814//defense response, incompatible interaction;GO:0007165//signal transduction;GO:0009696//salicylic acid metabolic process;GO:0009617//response to bacterium;GO:0016192//vesicle-mediated transport	K18626//trichohyalin;K21777//G2/mitotic-specific cyclin-B, other	CDY17948.1//BnaC03g30200D [Brassica napus];gi|15217731|ref|NP_174658.1|//protein AIG1 [Arabidopsis thaliana]	Protein AIG1 [Source:Projected from Arabidopsis thaliana (AT1G33960) UniProtKB/Swiss-Prot;Acc:P54120]	AIG1	P-loop containing nucleoside triphosphate hydrolases superfamily protein [Source:TAIR;Acc:AT1G33960]	N/A	N/A
BnaA03g44280D	GSBRNA2T00106694001	Glutathione S-transferase family protein	N/A	2.041	1.03	0.000104235	0.0141903	GO:0044444//cytoplasmic part	GO:0003824//catalytic activity	GO:0010038//response to metal ion;GO:0045491//xylan metabolic process	K07393//glutathionyl-hydroquinone reductase [EC:1.8.5.7]	gi|79478363|ref|NP_193723.3|//Glutathione S-transferase family protein [Arabidopsis thaliana]	None	AT4G19880	Glutathione S-transferase family protein [Source:UniProtKB/TrEMBL;Acc:F4JU03]	Bra012530	AT4G19880 (E=3e-204) | FUNCTIONS IN: molecular_function unknown; INVOLVED IN: response to cadmium ion; LOCATED IN: chloroplast; EXPRESSED IN: 23 plant structures; EXPRESSED DURING: 13 growth stages; CONTAINS InterPro DOMAIN/s: Glutathione S-transferase, predicted (InterPro:IPR016639), Glutathione S-transferase, C-terminal (InterPro:IPR004046), Glutathione S-transferase, C-terminal-like (InterPro:…
BnaC08g22610D	GSBRNA2T00109348001	Cyclin-SDS-like	N/A	2.036	1.026	8.99e-05	0.012684	NA	NA	GO:0007129//synapsis;GO:0000725//recombinational repair	K21777//G2/mitotic-specific cyclin-B, other	XP_013617090.1//PREDICTED: uncharacterized protein LOC106323530 [Brassica oleracea var. oleracea];gi|567151606|ref|XP_006416975.1|//hypothetical protein EUTSA_v10009486mg [Eutrema salsugineum]	None	N/A	N/A	N/A	N/A
BnaC03g01760D	GSBRNA2T00134331001	Nuclear transport factor 2 (NTF2) family protein	NTF2	2.035	1.025	0.000455969	0.0411979	GO:0016020//membrane;GO:0043231//intracellular membrane-bounded organelle	NA	NA	NA	gi|565461428|ref|XP_006288713.1|//hypothetical protein CARUB_v10002023mg [Capsella rubella]	None	AT5G04830	Nuclear transport factor 2 (NTF2) family protein [Source:UniProtKB/TrEMBL;Acc:Q9FMC7]	N/A	N/A
BnaA02g07950D	GSBRNA2T00052785001	Basic helix-loop-helix (bHLH) family protein	BHLH82	2.033	1.024	4.53e-05	0.00765471	GO:0043231//intracellular membrane-bounded organelle	NA	GO:0006351//transcription, DNA-templated;GO:0048468//cell development	K16189//phytochrome-interacting factor 4;K12126//phytochrome-interacting factor 3	gi|567177859|ref|XP_006401139.1|//hypothetical protein EUTSA_v10014212mg [Eutrema salsugineum]	BnaA02g07950D protein [Source:UniProtKB/TrEMBL;Acc:A0A078H7A1]	BHLH82	LRL3 [Source:UniProtKB/TrEMBL;Acc:A0A178UI77]	Bra020398	AT5G58010 (E=2e-093) | basic helix-loop-helix (bHLH) family protein
BnaA03g45240D	GSBRNA2T00106811001	ATP binding / aminoacyl-tRNA ligase/ nucleotide binding protein	N/A	2.029	1.021	1.41e-05	0.00310055	GO:0044444//cytoplasmic part;GO:0005737//cytoplasm	GO:0005524//ATP binding;GO:0002161//aminoacyl-tRNA editing activity;GO:0052689//carboxylic ester hydrolase activity;GO:0004812//aminoacyl-tRNA ligase activity;GO:0000049//tRNA binding;GO:0032550//purine ribonucleoside binding;GO:0004822//isoleucine-tRNA ligase activity	GO:0051603//proteolysis involved in cellular protein catabolic process;GO:0006007//glucose catabolic process;GO:0006970//response to osmotic stress;GO:0006448//regulation of translational elongation;GO:0006996//organelle organization;GO:0006428//isoleucyl-tRNA aminoacylation;GO:0006418//tRNA aminoacylation for protein translation;GO:0010038//response to metal ion	K01870//isoleucyl-tRNA synthetase [EC:6.1.1.5]	gi|297801594|ref|XP_002868681.1|//hypothetical protein ARALYDRAFT_916271 [Arabidopsis lyrata subsp. lyrata];XP_009137246.2//PREDICTED: isoleucine--tRNA ligase, cytoplasmic-like [Brassica rapa]	None	AT3G23145 / AT4G10320	ATP binding / aminoacyl-tRNA ligase/ nucleotide binding protein [Source:UniProtKB/TrEMBL;Acc:F4J2W0] / Isoleucine--tRNA ligase, cytoplasmic [Source:UniProtKB/Swiss-Prot;Acc:F4JLM5]	Bra019389	AT4G10320 (E=0.0) | isoleucyl-tRNA synthetase, putative / isoleucine--tRNA ligase, putative
BnaC05g32250D	GSBRNA2T00043059001	F-box family protein-like protein	N/A	2.029	1.021	1.8e-06	0.000597021	NA	NA	NA	K01889//phenylalanyl-tRNA synthetase alpha chain [EC:6.1.1.20];K12844//U4/U6 small nuclear ribonucleoprotein PRP31	CDY29445.1//BnaC05g32250D [Brassica napus];gi|297835014|ref|XP_002885389.1|//hypothetical protein ARALYDRAFT_342216 [Arabidopsis lyrata subsp. lyrata];XP_013673321.1//PREDICTED: putative F-box protein At2g02030 [Brassica napus]	BnaC05g32250D protein [Source:UniProtKB/TrEMBL;Acc:A0A078GSH1]	AT3G20620	F-box family protein-like protein [Source:UniProtKB/TrEMBL;Acc:Q8GYH4]	N/A	N/A
BnaC08g43890D	GSBRNA2T00031857001	2-Oxoglutarate-dependent dioxygenase	N/A	2.023	1.016	2.16e-07	0.00011468	NA	GO:0016705//oxidoreductase activity, acting on paired donors, with incorporation or reduction of molecular oxygen;GO:0016641//oxidoreductase activity, acting on the CH-NH2 group of donors, oxygen as acceptor;GO:0016740//transferase activity	GO:0014070//response to organic cyclic compound;GO:0009404//toxin metabolic process;GO:0006787//porphyrin-containing compound catabolic process;GO:0006351//transcription, DNA-templated;GO:0030001//metal ion transport;GO:0015698//inorganic anion transport;GO:0010038//response to metal ion	K06892//feruloyl-CoA ortho-hydroxylase [EC:1.14.11.-];K13229//2,4-dihydroxy-1,4-benzoxazin-3-one-glucoside dioxygenase [EC:1.14.20.2]	gi|297843238|ref|XP_002889500.1|//hypothetical protein ARALYDRAFT_470412 [Arabidopsis lyrata subsp. lyrata]	BnaC08g43890D protein [Source:UniProtKB/TrEMBL;Acc:A0A078FAN1]	N/A	N/A	Bra015307	AT1G04380 (E=3e-077) | 2-oxoglutarate-dependent dioxygenase, putative
BnaA09g00490D	GSBRNA2T00018382001	Stachyose synthase	STS	2.016	1.012	2.19e-07	0.00011468	GO:0009536//plastid	GO:0003824//catalytic activity;GO:0008378//galactosyltransferase activity;GO:0016772//transferase activity, transferring phosphorus-containing groups	GO:0006950//response to stress;GO:0009312//oligosaccharide biosynthetic process;GO:0009725//response to hormone;GO:0019406//hexitol biosynthetic process;GO:0005985//sucrose metabolic process;GO:0009628//response to abiotic stimulus	K06611//stachyose synthetase [EC:2.4.1.67]	XP_018509756.1//PREDICTED: probable galactinol--sucrose galactosyltransferase 4 isoform X1 [Brassica rapa];gi|4558566|gb|AAD22659.1|AC007138_23//putative raffinose synthase or seed imbibition protein [Arabidopsis thaliana]	BnaA09g00490D protein [Source:UniProtKB/TrEMBL;Acc:A0A078G6E8]	AtSTS	stachyose synthase [Source:TAIR;Acc:AT4G01970]	Bra036301	AT4G01970 (E=0.0) AtSTS | AtSTS (Arabidopsis thaliana stachyose synthase); galactinol-raffinose galactosyltransferase/ hydrolase, hydrolyzing O-glycosyl compounds
BnaA03g43130D	GSBRNA2T00151083001	RAB GTPASE HOMOLOG D2B	RABD2B	2.011	1.008	2.44e-12	5.01e-09	GO:0016020//membrane;GO:0043231//intracellular membrane-bounded organelle;GO:0005911//cell-cell junction;GO:0044444//cytoplasmic part	GO:0003824//catalytic activity;GO:0032550//purine ribonucleoside binding	GO:0045184//establishment of protein localization;GO:0010243//response to organonitrogen compound;GO:0048229//gametophyte development;GO:0006498//N-terminal protein lipidation;GO:0035556//intracellular signal transduction;GO:0000904//cell morphogenesis involved in differentiation	K07874//Ras-related protein Rab-1A	gi|565434937|ref|XP_006281126.1|//hypothetical protein CARUB_v10027156mg [Capsella rubella]	None	RABD2C	RAB1C [Source:UniProtKB/TrEMBL;Acc:A0A178USY3]	Bra012658	AT5G47200 (E=2e-110) ATRABD2B, ATRAB1A | ATRAB1A; GTP binding
BnaA03g45660D	GSBRNA2T00106865001	HOMOLOG OF SEPARASE	ESP	2.011	1.008	6.66e-05	0.01023	GO:0043231//intracellular membrane-bounded organelle	GO:0016787//hydrolase activity;GO:0005488//binding	GO:0048285//organelle fission;GO:0048827//phyllome development;GO:0000904//cell morphogenesis involved in differentiation;GO:0007127//meiosis I;GO:0048507//meristem development;GO:0006342//chromatin silencing;GO:0010260//animal organ senescence;GO:0006468//protein phosphorylation;GO:0034968//histone lysine methylation;GO:0044702;GO:0009908//flower development;GO:0006261//DNA-dependent DNA replica…	K02365//separase [EC:3.4.22.49]	gi|567219930|ref|XP_006413594.1|//hypothetical protein EUTSA_v10024187mg [Eutrema salsugineum]	None	ESP	homolog of separase [Source:TAIR;Acc:AT4G22970]	Bra019342	AT4G22970 (E=0.0) AESP | AESP (ARABIDOPSIS HOMOLOG OF SEPARASE); peptidase
BnaA09g42420D	GSBRNA2T00078173001	Rhamnogalacturonate lyase family protein	N/A	-2.0284	-1.02	3.42e-10	3.76e-07	NA	GO:0016829//lyase activity;GO:0030246//carbohydrate binding;GO:0003824//catalytic activity;GO:0005488//binding	GO:0044238//primary metabolic process;GO:0005975//carbohydrate metabolic process	K18195//rhamnogalacturonan endolyase [EC:4.2.2.23]	XP_006293793.1//hypothetical protein CARUB_v10022775mg [Capsella rubella];gi|567190736|ref|XP_006404724.1|//hypothetical protein EUTSA_v10000697mg, partial [Eutrema salsugineum]	BnaA09g42420D protein [Source:UniProtKB/TrEMBL;Acc:A0A078FH40]	AT2G22620	Rhamnogalacturonate lyase family protein [Source:UniProtKB/TrEMBL;Acc:Q9ZQ51]	Bra038506	AT2G22620 (E=0.0) | lyase
BnaA03g18710D	GSBRNA2T00124746001	Ribulose bisphosphate carboxylase/oxygenase activase	RCA	-2.03666	-1.027	1.26e-06	0.000461117	GO:0030312//external encapsulating structure;GO:0009526//plastid envelope;GO:0005576//extracellular region;GO:0009534//chloroplast thylakoid;GO:0009570//chloroplast stroma	GO:0008047//enzyme activator activity;GO:0032550//purine ribonucleoside binding	GO:0006605//protein targeting;GO:0010243//response to organonitrogen compound;GO:0010260//animal organ senescence;GO:0042743//hydrogen peroxide metabolic process;GO:0006091//generation of precursor metabolites and energy;GO:0009627//systemic acquired resistance;GO:0034285//response to disaccharide;GO:0009696//salicylic acid metabolic process;GO:0009626//plant-type hypersensitive response;GO:00096…	K09753//cinnamoyl-CoA reductase [EC:1.2.1.44];K02960//small subunit ribosomal protein S16e;K03064//26S proteasome regulatory subunit T4	gi|471178967|gb|AGI04378.1|//chloroplast ribulose-1,5-bisphosphate carboxylase/oxygenase activase precursor protein [Brassica oleracea];XP_018476751.1//PREDICTED: ribulose bisphosphate carboxylase/oxygenase activase, chloroplastic-like isoform X2 [Raphanus sativus]	BnaA03g18710D protein [Source:UniProtKB/TrEMBL;Acc:A0A078EZW2]	RCA	Ribulose bisphosphate carboxylase/oxygenase activase, chloroplastic [Source:UniProtKB/Swiss-Prot;Acc:P10896]	Bra000144	AT2G39730 (E=1e-261) RCA | RCA (RUBISCO ACTIVASE); ADP binding / ATP binding / enzyme regulator/ ribulose-1,5-bisphosphate carboxylase/oxygenase activator
BnaA09g11220D	GSBRNA2T00056439001	Beta-carotene isomerase D27	F1N19.25	-2.03666	-1.027	9.23e-05	0.0129546	GO:0031976//plastid thylakoid;GO:0009526//plastid envelope	NA	GO:0009451//RNA modification	K17911//beta-carotene isomerase [EC:5.2.1.14]	gi|567127067|ref|XP_006391710.1|//hypothetical protein EUTSA_v10023652mg [Eutrema salsugineum]	BnaA09g11220D protein [Source:UniProtKB/TrEMBL;Acc:A0A078H752]	AT1G64680	At1g64680 [Source:UniProtKB/TrEMBL;Acc:Q9SGU7]	Bra027662	AT1G64680 (E=2e-129) | unknown protein
BnaC03g17860D	GSBRNA2T00132182001	Exostosin family protein	GT15	-2.04499	-1.032	2.57e-07	0.000125829	GO:0043231//intracellular membrane-bounded organelle	NA	NA	K13899//cystatin-C;K20888//xyloglucan galactosyltransferase MUR3 [EC:2.4.1.-];K16911//ATP-dependent RNA helicase DDX21 [EC:3.6.4.13]	gi|567211375|ref|XP_006410334.1|//hypothetical protein EUTSA_v10016613mg [Eutrema salsugineum];XP_013622984.1//PREDICTED: LOW QUALITY PROTEIN: xyloglucan galactosyltransferase KATAMARI1 homolog [Brassica oleracea var. oleracea]	None	AT2G31990	Exostosin family protein [Source:TAIR;Acc:AT2G31990]	N/A	N/A
BnaA01g14450D	GSBRNA2T00056381001	Superoxide dismutase	N/A	-2.05761	-1.042	8.82e-06	0.00217799	GO:0016020//membrane;GO:0009532//plastid stroma;GO:0009526//plastid envelope	GO:0016209//antioxidant activity;GO:0004784//superoxide dismutase activity;GO:0046872//metal ion binding;GO:0046914//transition metal ion binding;GO:0003824//catalytic activity	GO:0006801//superoxide metabolic process;GO:0009416//response to light stimulus;GO:0048511//rhythmic process;GO:0044710;GO:0010038//response to metal ion;GO:0000302//response to reactive oxygen species	K04564//superoxide dismutase, Fe-Mn family [EC:1.15.1.1]	gi|544370614|gb|AGW21779.1|//iron superoxide dismutase [Brassica rapa subsp. oleifera];XP_009138864.1//PREDICTED: fibronectin type III and SPRY domain-containing protein 1 isoform X1 [Brassica rapa]	Superoxide dismutase [Source:UniProtKB/TrEMBL;Acc:A0A078H9K7]	N/A	N/A	N/A	N/A
BnaC07g28870D	GSBRNA2T00133672001	TRAF-like family protein	TRAF	-2.06612	-1.047	3.52e-05	0.00630178	GO:0031224//intrinsic component of membrane;GO:0005911//cell-cell junction;GO:0009536//plastid	NA	GO:0030001//metal ion transport	K10523//speckle-type POZ protein	gi|567139750|ref|XP_006394873.1|//hypothetical protein EUTSA_v10004500mg [Eutrema salsugineum]	None	AT2G04170 / AT2G04190 / AT5G26260 / AT5G26280 / AT5G26290 / AT5G26300 / AT5G26320	TRAF-like family protein [Source:UniProtKB/TrEMBL;Acc:Q6RF45] / TRAF-like family protein [Source:UniProtKB/TrEMBL;Acc:F4IV59] / F9D12.8 protein [Source:UniProtKB/TrEMBL;Acc:O81493] / TRAF-like family protein [Source:TAIR;Acc:AT5G26280] / TRAF-like family protein [Source:TAIR;Acc:AT5G26290] / TRAF-like family protein [Source:UniProtKB/TrEMBL;Acc:F4JZS5] / TRAF-like family protein [Source:UniProtKB…	N/A	N/A
BnaAnng25460D	GSBRNA2T00067602001	Tetratricopeptide repeat (TPR)-like superfamily protein	TPR	-2.07039	-1.049	2.21e-10	2.68e-07	GO:0009532//plastid stroma;GO:0009570//chloroplast stroma	NA	NA	K10758//thiol oxidase [EC:1.8.3.2];K21813//endonuclease V [EC:3.1.26.-]	gi|30679555|ref|NP_683531.2|//tetratricopeptide repeat-containing protein [Arabidopsis thaliana];XP_013684496.1//PREDICTED: uncharacterized protein LOC106388868 [Brassica napus]	BnaAnng25460D protein [Source:UniProtKB/TrEMBL;Acc:A0A078JQD0]	AT3G05625	At3g05625 [Source:UniProtKB/TrEMBL;Acc:Q8GUK5]	N/A	N/A
BnaA02g04100D	GSBRNA2T00010266001	Beta-glucosidase 11	N/A	-2.09205	-1.066	0.000533838	0.0456687	NA	GO:0004553//hydrolase activity, hydrolyzing O-glycosyl compounds	GO:0005975//carbohydrate metabolic process	K01188//beta-glucosidase [EC:3.2.1.21]	gi|297843084|ref|XP_002889423.1|//predicted protein [Arabidopsis lyrata subsp. lyrata];XP_013638702.1//PREDICTED: beta-glucosidase 11 isoform X2 [Brassica oleracea var. oleracea]	BnaA02g04100D protein [Source:UniProtKB/TrEMBL;Acc:A0A078IUZ8]	N/A	N/A	N/A	N/A
BnaCnng40950D	GSBRNA2T00037595001	Cystatin/monellin superfamily protein	AXX17	-2.11864	-1.084	0.000266427	0.0280342	NA	NA	NA	NA	gi|240256300|ref|NP_197217.4|//Cystatin/monellin superfamily protein [Arabidopsis thaliana];CDY21006.1//BnaA08g25190D [Brassica napus]	BnaCnng40950D protein [Source:UniProtKB/TrEMBL;Acc:A0A078J7R5]	AT5G17090 / AT5G17100 / AT5G17110 / AT5G17120 / AT5G17150	Cystatin/monellin superfamily protein [Source:UniProtKB/TrEMBL;Acc:Q9LFJ4] / Cystatin/monellin superfamily protein [Source:UniProtKB/TrEMBL;Acc:Q58FU2] / Cystatin/monellin superfamily protein [Source:UniProtKB/TrEMBL;Acc:Q9LFJ2] / Cystatin/monellin superfamily protein [Source:UniProtKB/TrEMBL;Acc:Q9LFJ1] / Cystatin/monellin superfamily protein [Source:UniProtKB/TrEMBL;Acc:F4KFM6]	N/A	N/A
BnaC05g16720D	GSBRNA2T00119219001	F24J8.11 protein	F24J8.11	-2.1645	-1.113	3.52e-05	0.00630178	GO:0031976//plastid thylakoid	NA	NA	NA	gi|567149189|ref|XP_006416295.1|//hypothetical protein EUTSA_v10009074mg [Eutrema salsugineum]	None	AT1G21500	F24J8.11 protein [Source:UniProtKB/TrEMBL;Acc:Q9LPK9]	N/A	N/A
BnaC06g16950D	GSBRNA2T00105880001	Putative F-box protein	N/A	-2.1645	-1.113	5.63e-10	5.69e-07	NA	NA	NA	K06911//uncharacterized protein	XP_018442766.1//PREDICTED: F-box protein At3g59000-like [Raphanus sativus];gi|567183611|ref|XP_006402736.1|//hypothetical protein EUTSA_v10005932mg [Eutrema salsugineum]	None	AT3G58820	Putative F-box protein At3g58820 [Source:UniProtKB/Swiss-Prot;Acc:Q9LXS0]	N/A	N/A
BnaC08g06410D	GSBRNA2T00153216001	WD repeat-containing protein	LWD1	-2.1692	-1.116	0.000463322	0.0414911	GO:0005634//nucleus	GO:0044212//transcription regulatory region DNA binding	GO:0043153//entrainment of circadian clock by photoperiod;GO:0009648//photoperiodism;GO:0048511//rhythmic process;GO:0048573//photoperiodism, flowering;GO:0009718//anthocyanin-containing compound biosynthetic process	K11805//WD repeat-containing protein 68	CDY26600.1//BnaA09g46770D [Brassica napus];gi|2290528|gb|AAC18912.1|//ATAN11 [Arabidopsis thaliana]	None	N/A	N/A	N/A	N/A
BnaC01g17020D	GSBRNA2T00116014001	FE SUPEROXIDE DISMUTASE1	FSD1	-2.18818	-1.13	1.18e-06	0.000433749	GO:0016020//membrane;GO:0009532//plastid stroma;GO:0009526//plastid envelope	GO:0016209//antioxidant activity;GO:0004784//superoxide dismutase activity;GO:0046872//metal ion binding;GO:0046914//transition metal ion binding;GO:0003824//catalytic activity	GO:0006801//superoxide metabolic process;GO:0009416//response to light stimulus;GO:0048511//rhythmic process;GO:0044710;GO:0010038//response to metal ion;GO:0000302//response to reactive oxygen species	K04564//superoxide dismutase, Fe-Mn family [EC:1.15.1.1]	XP_013641388.1//PREDICTED: superoxide dismutase [Fe] 1, chloroplastic-like [Brassica napus];gi|544370614|gb|AGW21779.1|//iron superoxide dismutase [Brassica rapa subsp. oleifera]	None	FSD1	Superoxide dismutase [Fe] 1, chloroplastic [Source:UniProtKB/Swiss-Prot;Acc:P21276]	Bra013863	AT4G25100 (E=1e-096) FSD1 | FSD1 (FE SUPEROXIDE DISMUTASE 1); copper ion binding / superoxide dismutase
BnaC09g04380D	GSBRNA2T00146028001	Two-component response regulator-like APRR5	APRR5	-2.20751	-1.143	4.3e-06	0.00124202	GO:0043231//intracellular membrane-bounded organelle;GO:0005634//nucleus	GO:0004871//signal transducer activity;GO:0003676//nucleic acid binding	GO:0050794//regulation of cellular process;GO:0007623//circadian rhythm;GO:0006913//nucleocytoplasmic transport;GO:0000160//phosphorelay signal transduction system;GO:0048571//long-day photoperiodism;GO:0006073//cellular glucan metabolic process;GO:0006351//transcription, DNA-templated;GO:0009639//response to red or far red light	K12130//pseudo-response regulator 5	gi|281308386|gb|ADA58341.1|//pseudo-response regulator 5a [Brassica rapa];XP_013724692.1//PREDICTED: two-component response regulator-like APRR5 [Brassica napus]	None	APRR5	Two-component response regulator-like APRR5 [Source:UniProtKB/Swiss-Prot;Acc:Q6LA42]	N/A	N/A
BnaC06g01610D	GSBRNA2T00076350001	Polygalacturonase	PG	-2.21239	-1.146	4.74e-06	0.00132943	NA	GO:0004553//hydrolase activity, hydrolyzing O-glycosyl compounds	GO:0044238//primary metabolic process	K01184//polygalacturonase [EC:3.2.1.15];K01213//galacturan 1,4-alpha-galacturonidase [EC:3.2.1.67]	gi|567134372|ref|XP_006393479.1|//hypothetical protein EUTSA_v10011452mg [Eutrema salsugineum]	BnaC06g01610D protein [Source:UniProtKB/TrEMBL;Acc:A0A078HZJ5]	AT1G48100	Polygalacturonase At1g48100 [Source:UniProtKB/Swiss-Prot;Acc:Q949Z1]	Bra018707	AT1G48100 (E=3e-218) | glycoside hydrolase family 28 protein / polygalacturonase (pectinase) family protein
BnaA08g26090D	GSBRNA2T00047134001	Rhamnogalacturonate lyase family protein	N/A	-2.21729	-1.15	1.3e-07	7.19e-05	NA	GO:0003824//catalytic activity;GO:0005488//binding	GO:0044238//primary metabolic process	K18195//rhamnogalacturonan endolyase [EC:4.2.2.23]	gi|297849302|ref|XP_002892532.1|//predicted protein [Arabidopsis lyrata subsp. lyrata];CDY31059.1//BnaA08g26090D [Brassica napus]	BnaA08g26090D protein [Source:UniProtKB/TrEMBL;Acc:A0A078H0Z6]	AT1G09880	Rhamnogalacturonate lyase family protein [Source:TAIR;Acc:AT1G09880]	Bra030804	AT1G09880 (E=1e-285) | lyase
BnaC06g36750D	GSBRNA2T00103728001	Thioredoxin-like protein	CDSP32	-2.21729	-1.147	2.5e-10	2.87e-07	GO:0009532//plastid stroma;GO:0031976//plastid thylakoid;GO:0009526//plastid envelope	GO:0015036//disulfide oxidoreductase activity;GO:0005488//binding	GO:0018904//ether metabolic process;GO:0019725//cellular homeostasis;GO:0006950//response to stress	K03671//thioredoxin 1	gi|567120843|ref|XP_006390240.1|//hypothetical protein EUTSA_v10018920mg [Eutrema salsugineum]	None	CDSP32	CDSP32 [Source:UniProtKB/TrEMBL;Acc:A0A178WHK1]	N/A	N/A
BnaA09g02120D	GSBRNA2T00009877001	Chlorophyll a-b binding protein	LHCB2.4	-2.23214	-1.159	1.84e-06	0.000606283	GO:0031090//organelle membrane;GO:0043234//protein complex;GO:0009526//plastid envelope;GO:0009534//chloroplast thylakoid;GO:0009570//chloroplast stroma	GO:0043169//cation binding;GO:0046906//tetrapyrrole binding	GO:0042254//ribosome biogenesis;GO:0009414//response to water deprivation;GO:0006091//generation of precursor metabolites and energy;GO:0009642//response to light intensity;GO:0015992//proton transport;GO:0034285//response to disaccharide;GO:0009639//response to red or far red light	K08913//light-harvesting complex II chlorophyll a/b binding protein 2	gi|567141635|ref|XP_006395408.1|//hypothetical protein EUTSA_v10004777mg [Eutrema salsugineum]	Chlorophyll a-b binding protein, chloroplastic [Source:UniProtKB/TrEMBL;Acc:A0A078G3T1]	LHCB2.4	Chlorophyll a-b binding protein, chloroplastic [Source:UniProtKB/TrEMBL;Acc:A0A1I9LMB4]	Bra039070	AT3G27690 (E=1e-139) LHCB2.4, LHCB2.3, LHCB2 | LHCB2.3; chlorophyll binding
BnaC09g47220D	GSBRNA2T00016033001	ssDNA-binding transcriptional regulator	KIWI	-2.26244	-1.179	2.41e-07	0.000120445	GO:0043231//intracellular membrane-bounded organelle	GO:0003677//DNA binding;GO:0003713//transcription coactivator activity;GO:0003712//transcription cofactor activity;GO:0003676//nucleic acid binding	GO:0006355//regulation of transcription, DNA-templated;GO:0006950//response to stress;GO:0006351//transcription, DNA-templated	NA	gi|297811013|ref|XP_002873390.1|//predicted protein [Arabidopsis lyrata subsp. lyrata];CDY21570.1//BnaC09g47220D [Brassica napus]	BnaC09g47220D protein [Source:UniProtKB/TrEMBL;Acc:A0A078BZS7]	KIWI	ssDNA-binding transcriptional regulator [Source:TAIR;Acc:AT5G09250]	Bra009372	AT5G09250 (E=2e-053) KIWI | KIWI; DNA binding / protein binding / transcription coactivator
BnaC06g07480D	GSBRNA2T00098127001	Photosystem I reaction center subunit V	PSAG	-2.27273	-1.184	2.93e-05	0.0054411	GO:0031224//intrinsic component of membrane;GO:0009526//plastid envelope;GO:0009534//chloroplast thylakoid;GO:0009522//photosystem I	GO:0046906//tetrapyrrole binding	GO:0006740//NADPH regeneration;GO:0031647//regulation of protein stability;GO:0000097//sulfur amino acid biosynthetic process;GO:0009767//photosynthetic electron transport chain;GO:0042548//regulation of photosynthesis, light reaction;GO:0006873//cellular ion homeostasis;GO:0030001//metal ion transport	K08905//photosystem I subunit V	gi|567131143|ref|XP_006392613.1|//hypothetical protein EUTSA_v10011835mg [Eutrema salsugineum]	BnaC06g07480D protein [Source:UniProtKB/TrEMBL;Acc:A0A078IJ61]	PSAG	Photosystem I reaction center subunit V, chloroplastic [Source:UniProtKB/Swiss-Prot;Acc:Q9S7N7]	Bra030843	AT1G55670 (E=2e-065) PSAG | PSAG (PHOTOSYSTEM I SUBUNIT G)
BnaA09g04840D	GSBRNA2T00009593001	Two-component response regulator-like APRR5	APRR5	-2.29358	-1.199	7.88e-05	0.0113704	GO:0043231//intracellular membrane-bounded organelle	GO:0003676//nucleic acid binding	GO:0050794//regulation of cellular process;GO:0007623//circadian rhythm;GO:0006913//nucleocytoplasmic transport;GO:0048571//long-day photoperiodism;GO:0006073//cellular glucan metabolic process;GO:0006351//transcription, DNA-templated;GO:0009639//response to red or far red light	K12130//pseudo-response regulator 5	gi|281308386|gb|ADA58341.1|//pseudo-response regulator 5a [Brassica rapa]	BnaA09g04840D protein [Source:UniProtKB/TrEMBL;Acc:A0A078G3A4]	APRR5	Two-component response regulator-like APRR5 [Source:UniProtKB/Swiss-Prot;Acc:Q6LA42]	Bra036517	AT5G24470 (E=7e-081) APRR5, PRR5 | APRR5 (ARABIDOPSIS PSEUDO-RESPONSE REGULATOR 5); transcription regulator/ two-component response regulator
BnaC09g11560D	GSBRNA2T00032777001	Beta-carotene isomerase D27	F1N19.25	-2.29358	-1.199	1e-10	1.33e-07	GO:0031976//plastid thylakoid;GO:0009526//plastid envelope	NA	GO:0009451//RNA modification	K17911//beta-carotene isomerase [EC:5.2.1.14]	gi|567127067|ref|XP_006391710.1|//hypothetical protein EUTSA_v10023652mg [Eutrema salsugineum]	BnaC09g11560D protein [Source:UniProtKB/TrEMBL;Acc:A0A078GJM3]	AT1G64680	At1g64680 [Source:UniProtKB/TrEMBL;Acc:Q9SGU7]	N/A	N/A
BnaC09g29740D	GSBRNA2T00059030001	NTHASE/DIACYLGLYCEROL ACYLTRANSFERASE11	WSD11	-2.3753	-1.248	5.59e-05	0.00886055	GO:0016021//integral component of membrane	GO:0004144//diacylglycerol O-acyltransferase activity;GO:0016411//acylglycerol O-acyltransferase activity	GO:0008610//lipid biosynthetic process;GO:0045017//glycerolipid biosynthetic process	K15406//wax-ester synthase / diacylglycerol O-acyltransferase [EC:2.3.1.75 2.3.1.20]	XP_013627785.1//PREDICTED: O-acyltransferase WSD1-like [Brassica oleracea var. oleracea];CDY35652.1//BnaC09g29740D [Brassica napus];gi|567179815|ref|XP_006401711.1|//hypothetical protein EUTSA_v10013378mg [Eutrema salsugineum]	BnaC09g29740D protein [Source:UniProtKB/TrEMBL;Acc:A0A078HCW7]	AT5G53390	WSD11 [Source:UniProtKB/TrEMBL;Acc:A0A178UHJ7]	N/A	N/A
BnaA05g25430D	GSBRNA2T00104746001	BRX-LIKE2	BRXL2	-2.38095	-1.251	1.01e-06	0.000376942	GO:0043231//intracellular membrane-bounded organelle	NA	NA	NA	gi|567199463|ref|XP_006407141.1|//hypothetical protein EUTSA_v10020939mg [Eutrema salsugineum]	None	BRXL2	BRX-LIKE2 [Source:UniProtKB/TrEMBL;Acc:A0A178VEV0]	Bra027379	AT3G14000 (E=3e-140) ATBRXL2, BRX-LIKE2 | ATBRXL2
BnaA07g21190D	GSBRNA2T00099316001	Unnamed protein product	N/A	-2.39234	-1.259	9.53e-06	0.0022706	NA	NA	NA	NA	NA	None	N/A	N/A	N/A	N/A
BnaAnng04960D	GSBRNA2T00064787001	Beta HLH protein 93	BHLH93	-2.40385	-1.266	1.74e-06	0.000582831	GO:0043231//intracellular membrane-bounded organelle	GO:0005515//protein binding;GO:0001071	GO:0006351//transcription, DNA-templated	K13422//transcription factor MYC2	gi|565433489|ref|XP_006280645.1|//hypothetical protein CARUB_v10026606mg, partial [Capsella rubella]	BnaAnng04960D protein [Source:UniProtKB/TrEMBL;Acc:A0A078HHI7]	BHLH93	Transcription factor bHLH93 [Source:UniProtKB/Swiss-Prot;Acc:Q9LSL1]	Bra031852	AT5G65640 (E=1e-150) bHLH093 | bHLH093 (beta HLH protein 93); DNA binding / transcription factor
BnaC09g34790D	GSBRNA2T00133244001	Haloacid dehalogenase-like hydrolase (HAD) superfamily protein	N/A	-2.42718	-1.28	7.61e-05	0.0111445	NA	GO:0016787//hydrolase activity;GO:0003824//catalytic activity	GO:0008152//metabolic process;GO:0006812//cation transport	K07025//putative hydrolase of the HAD superfamily	gi|567177220|ref|XP_006400955.1|//hypothetical protein EUTSA_v10014321mg [Eutrema salsugineum];XP_013609479.1//PREDICTED: LOW QUALITY PROTEIN: uncharacterized protein C24B11.05 [Brassica oleracea var. oleracea];CDY33042.1//BnaA10g12480D [Brassica napus]	None	AT5G59480	Haloacid dehalogenase-like hydrolase (HAD) superfamily protein [Source:UniProtKB/TrEMBL;Acc:Q9LTI2]	Bra002563	AT5G59480 (E=2e-123) | haloacid dehalogenase-like hydrolase family protein
BnaC09g28080D	GSBRNA2T00108704001	CDGSH iron-sulfur domain-containing protein	NEET	-2.46914	-1.303	7.6e-05	0.0111445	GO:0009532//plastid stroma	GO:0051536//iron-sulfur cluster binding	NA	NA	gi|567180576|ref|XP_006401920.1|//hypothetical protein EUTSA_v10015074mg [Eutrema salsugineum]	None	NEET	NEET [Source:UniProtKB/TrEMBL;Acc:A0A178UGQ5]	Bra028271	AT5G51720 (E=8e-050) | unknown protein
BnaC05g00840D	GSBRNA2T00085393001	LATE ELONGATED HYPOCOTYL	LHY	-2.5641	-1.36	8.09e-07	0.000319077	NA	GO:0000975;GO:0001071//null	GO:0007623//circadian rhythm;GO:0014070//response to organic cyclic compound;GO:0006970//response to osmotic stress;GO:0006351//transcription, DNA-templated;GO:0044092//negative regulation of molecular function;GO:0048571//long-day photoperiodism;GO:0009725//response to hormone;GO:0010038//response to metal ion	K12133//MYB-related transcription factor LHY	gi|145323696|ref|NP_001077437.1|//protein LHY [Arabidopsis thaliana]	BnaC05g00840D protein [Source:UniProtKB/TrEMBL;Acc:A0A078FL85]	LHY	LHY1 [Source:UniProtKB/TrEMBL;Acc:A0A178W761]	N/A	N/A
BnaAnng17130D	GSBRNA2T00029991001	MEMBRANE-ANCHORED UBIQUITIN-FOLD PROTEIN 6 PRECURSOR	MUB6	-2.59067	-1.373	0.000144888	0.017805	GO:0016020//membrane;GO:0005886//plasma membrane	NA	NA	NA	CDY60722.1//BnaAnng17130D [Brassica napus];gi|567148979|ref|XP_006416236.1|//hypothetical protein EUTSA_v10009136mg [Eutrema salsugineum]	BnaAnng17130D protein [Source:UniProtKB/TrEMBL;Acc:A0A078J7N5]	N/A	N/A	Bra011512 / Bra027433	AT1G22050 (E=2e-022) MUB6 | MUB6 (MEMBRANE-ANCHORED UBIQUITIN-FOLD PROTEIN 6 PRECURSOR)
BnaA10g00780D	GSBRNA2T00150502001	LATE ELONGATED HYPOCOTYL	LHY	-2.5974	-1.376	8.37e-12	1.57e-08	GO:0005634//nucleus	GO:0000975;GO:0003677//DNA binding;GO:0001071//null	GO:0007623//circadian rhythm;GO:0014070//response to organic cyclic compound;GO:0044092//negative regulation of molecular function;GO:0006970//response to osmotic stress;GO:0048571//long-day photoperiodism;GO:0006355//regulation of transcription, DNA-templated;GO:0009725//response to hormone;GO:0006351//transcription, DNA-templated;GO:0010038//response to metal ion	K12133//MYB-related transcription factor LHY	gi|145323696|ref|NP_001077437.1|//protein LHY [Arabidopsis thaliana] ;XP_013666351.1//PREDICTED: protein LHY-like [Brassica napus]	None	LHY	LHY1 [Source:UniProtKB/TrEMBL;Acc:A0A178W761]	Bra033291	AT1G01060 (E=3e-132) LHY, LHY1 | LHY (LATE ELONGATED HYPOCOTYL); DNA binding / transcription factor
BnaA06g04040D	GSBRNA2T00156330001	Polygalacturonase	PG	-2.60417	-1.381	0.000207729	0.0232633	NA	GO:0004553//hydrolase activity, hydrolyzing O-glycosyl compounds	GO:0044238//primary metabolic process	K01184//polygalacturonase [EC:3.2.1.15];K01213//galacturan 1,4-alpha-galacturonidase [EC:3.2.1.67]	gi|567134372|ref|XP_006393479.1|//hypothetical protein EUTSA_v10011452mg [Eutrema salsugineum]	None	AT1G48100	Polygalacturonase At1g48100 [Source:UniProtKB/Swiss-Prot;Acc:Q949Z1]	Bra018707	AT1G48100 (E=3e-218) | glycoside hydrolase family 28 protein / polygalacturonase (pectinase) family protein
BnaC03g00040D	GSBRNA2T00134120001	LATE ELONGATED HYPOCOTYL	LHY	-2.63158	-1.396	5.45e-11	8.1e-08	GO:0005634//nucleus	GO:0000975;GO:0003677//DNA binding;GO:0001071//null	GO:0007623//circadian rhythm;GO:0014070//response to organic cyclic compound;GO:0044092//negative regulation of molecular function;GO:0006970//response to osmotic stress;GO:0048571//long-day photoperiodism;GO:0006355//regulation of transcription, DNA-templated;GO:0009725//response to hormone;GO:0006351//transcription, DNA-templated;GO:0010038//response to metal ion	K12133//MYB-related transcription factor LHY	XP_013703325.1//PREDICTED: protein LHY-like isoform X1 [Brassica napus];gi|567156493|ref|XP_006418374.1|//hypothetical protein EUTSA_v10007028mg [Eutrema salsugineum]	None	LHY	LHY1 [Source:UniProtKB/TrEMBL;Acc:A0A178W761]	N/A	N/A
BnaA09g50840D	GSBRNA2T00052495001	Targeting protein-related	TPX2	-2.68817	-1.425	0.000109926	0.0145722	GO:0015630//microtubule cytoskeleton;GO:0009526//plastid envelope	GO:0015631//tubulin binding	GO:0006305//DNA alkylation;GO:0016458//gene silencing;GO:0006468//protein phosphorylation;GO:0034968//histone lysine methylation;GO:0048285//organelle fission;GO:0009908//flower development;GO:0007015//actin filament organization;GO:0008283//cell proliferation;GO:0006261//DNA-dependent DNA replication;GO:0000086//G2/M transition of mitotic cell cycle;GO:0043623//cellular protein complex assembly	K16812//targeting protein for Xklp2	gi|567155885|ref|XP_006418204.1|//hypothetical protein EUTSA_v10006864mg [Eutrema salsugineum]	BnaA09g50840D protein [Source:UniProtKB/TrEMBL;Acc:A0A078H502]	TPX2	Protein TPX2 [Source:UniProtKB/Swiss-Prot;Acc:F4I2H7]	Bra032542	AT1G03780 (E=4e-255) TPX2 | targeting protein-related
BnaC09g47210D	GSBRNA2T00016034001	Vacuolar protein sorting-associated protein 20 homolog 2	VPS20.2	-2.78552	-1.479	9.14e-11	1.25e-07	GO:0010008//endosome membrane	GO:0005488//binding	GO:0006810//transport;GO:0009408//response to heat	K12195//charged multivesicular body protein 6	gi|567171987|ref|XP_006399400.1|//hypothetical protein EUTSA_v10014638mg [Eutrema salsugineum]	BnaC09g47210D protein [Source:UniProtKB/TrEMBL;Acc:A0A078G869]	VPS20.2	Vacuolar protein sorting-associated protein 20 homolog 2 [Source:UniProtKB/Swiss-Prot;Acc:Q9FY89]	Bra009373	AT5G09260 (E=3e-077) VPS20.2 | VPS20.2 (VACUOLAR PROTEIN SORTING-ASSOCIATED PROTEIN 20.2)
BnaCnng37180D	GSBRNA2T00030344001	Unnamed protein product	N/A	-2.84091	-1.505	6.06e-07	0.000253115	NA	NA	NA	NA	CDY60969.1//BnaCnng37180D [Brassica napus]	BnaCnng37180D protein [Source:UniProtKB/TrEMBL;Acc:A0A078J7F2]	N/A	N/A	N/A	N/A
BnaC06g10710D	GSBRNA2T00034765001	PRA1 family protein F2	PRA1F2	-2.99401	-1.582	0.000249852	0.0267925	GO:0031090//organelle membrane;GO:0009536//plastid	NA	GO:0006810//transport;GO:0046474//glycerophospholipid biosynthetic process	K12638//3-epi-6-deoxocathasterone 23-monooxygenase [EC:1.14.13.112]	gi|18405248|ref|NP_564679.1|//protein PRA7 [Arabidopsis thaliana]	PRA1 family protein [Source:UniProtKB/TrEMBL;Acc:A0A078GI50]	PRA1F2	PRA1 family protein F2 [Source:UniProtKB/Swiss-Prot;Acc:Q9C889]	N/A	N/A
BnaC09g16200D	GSBRNA2T00100878001	Unnamed protein product	N/A	-3.27869	-1.713	0.000318784	0.031757	NA	NA	NA	NA	NA	None	N/A	N/A	N/A	N/A
BnaA05g07520D	GSBRNA2T00117028001	Translation initiation factor	N/A	-3.7594	-1.909	2.43e-05	0.00479265	GO:0016020//membrane;GO:0009536//plastid	NA	NA	NA	gi|567213367|ref|XP_006410861.1|//hypothetical protein EUTSA_v10017130mg [Eutrema salsugineum]	None	AT2G36885	Expressed protein [Source:UniProtKB/TrEMBL;Acc:Q8S8F1]	Bra005235	AT2G36885 (E=7e-085) | unknown protein
BnaC02g44650D	GSBRNA2T00005218001	Unnamed protein product	N/A	-3.81679	-1.93	0.000369112	0.03551	NA	NA	NA	NA	NA	BnaC02g44650D protein [Source:UniProtKB/TrEMBL;Acc:A0A078IS14]	N/A	N/A	N/A	N/A
BnaA07g06920D	GSBRNA2T00128453001	Hydroxyproline-rich glycoprotein family protein	N/A	-4.03226	-2.013	0.000244987	0.0263829	NA	NA	GO:0006351//transcription, DNA-templated	NA	gi|567145789|ref|XP_006415345.1|//hypothetical protein EUTSA_v10007862mg [Eutrema salsugineum]	None	AT1G31310	Hydroxyproline-rich glycoprotein family protein [Source:UniProtKB/TrEMBL;Acc:F4I9C1]	Bra014906	AT1G31310 (E=3e-117) | hydroxyproline-rich glycoprotein family protein
BnaAnng17890D	GSBRNA2T00034511001	LATE ELONGATED HYPOCOTYL	LHY	-4.04858	-2.016	0.000355214	0.0345015	NA	GO:0000975;GO:0001071//null	GO:0007623//circadian rhythm;GO:0014070//response to organic cyclic compound;GO:0006970//response to osmotic stress;GO:0006351//transcription, DNA-templated;GO:0044092//negative regulation of molecular function;GO:0048571//long-day photoperiodism;GO:0009725//response to hormone;GO:0010038//response to metal ion	K12133//MYB-related transcription factor LHY	gi|15223290|ref|NP_171614.1|//protein LHY [Arabidopsis thaliana]	BnaAnng17890D protein [Source:UniProtKB/TrEMBL;Acc:A0A078JBQ0]	LHY	LHY1 [Source:UniProtKB/TrEMBL;Acc:A0A178W761]	Bra030496	AT1G01060 (E=5e-099) LHY, LHY1 | LHY (LATE ELONGATED HYPOCOTYL); DNA binding / transcription factor
BnaC02g44660D	GSBRNA2T00005219001	Vacuolar protein sorting-associated protein 53 A-like	N/A	-4.09836	-2.033	1.35e-05	0.00299886	GO:0016020//membrane;GO:0043231//intracellular membrane-bounded organelle;GO:0044444//cytoplasmic part	NA	GO:0048193//Golgi vesicle transport;GO:0007010//cytoskeleton organization;GO:0006950//response to stress	NA	gi|9454561|gb|AAF87884.1|AC012561_17//Hypothetical protein [Arabidopsis thaliana]	BnaC02g44660D protein [Source:UniProtKB/TrEMBL;Acc:A0A078IMC9]	N/A	N/A	N/A	N/A
BnaCnng35530D	GSBRNA2T00027676001	Cysteine-type peptidase	N/A	-4.42478	-2.148	1.43e-08	1.15e-05	NA	NA	NA	NA	gi|89257449|gb|ABD64941.1|//Ulp1 protease family protein [Brassica oleracea];CDY59773.1//BnaCnng35530D [Brassica napus]	BnaCnng35530D protein [Source:UniProtKB/TrEMBL;Acc:A0A078J835]	AT2G07240	Cysteine-type peptidase [Source:UniProtKB/TrEMBL;Acc:F4IK98]	N/A	N/A
BnaCnng35520D	GSBRNA2T00027675001	Unnamed protein product	N/A	-4.80769	-2.266	2.08e-05	0.0042804	NA	NA	NA	NA	gi|89274211|gb|ABD65615.1|//hypothetical protein 23.t00033 [Brassica oleracea]	BnaCnng35520D protein [Source:UniProtKB/TrEMBL;Acc:A0A078J600]	N/A	N/A	N/A	N/A
BnaAnng29720D	GSBRNA2T00084252001	Cytochrome P450, family 71, subfamily A, polypeptide 28	CYP71A28	-5.05051	-2.335	3.93e-06	0.00115932	GO:0005911//cell-cell junction	GO:0016829//lyase activity;GO:0046914//transition metal ion binding;GO:0046906//tetrapyrrole binding;GO:0016491//oxidoreductase activity	GO:0006605//protein targeting;GO:0009700//indole phytoalexin biosynthetic process;GO:0010243//response to organonitrogen compound;GO:0042743//hydrogen peroxide metabolic process;GO:0009581//detection of external stimulus;GO:0009627//systemic acquired resistance;GO:0042742//defense response to bacterium;GO:0009696//salicylic acid metabolic process;GO:0002682//regulation of immune system process;GO…	K00517//indol-3-yl-methylglucosinolate hydroxylase [EC:1.14.-.-];K11868//indoleacetaldoxime dehydratase [EC:4.99.1.6]	gi|565452097|ref|XP_006286226.1|//hypothetical protein CARUB_v10007793mg [Capsella rubella]	BnaAnng29720D protein [Source:UniProtKB/TrEMBL;Acc:A0A078JS51]	CYP71A28	cytochrome P450, family 71, subfamily A, polypeptide 28 [Source:TAIR;Acc:AT4G20235]	N/A	N/A
BnaA03g01920D	GSBRNA2T00049404001	ATROPOS	ATO	-5.07614	-2.344	5.51e-10	5.68e-07	GO:0043231//intracellular membrane-bounded organelle;GO:0044444//cytoplasmic part	GO:0097159//organic cyclic compound binding;GO:0046914//transition metal ion binding	GO:0006997//nucleus organization;GO:0000338//protein deneddylation;GO:0009409//response to cold;GO:0006479//protein methylation;GO:0032446//protein modification by small protein conjugation;GO:0006351//transcription, DNA-templated;GO:0006405//RNA export from nucleus;GO:0009908//flower development;GO:0010876//lipid localization;GO:0009756//carbohydrate mediated signaling;GO:0010073//meristem maint…	K12827//splicing factor 3A subunit 3	gi|565459094|ref|XP_006287546.1|//hypothetical protein CARUB_v10000755mg [Capsella rubella]	BnaA03g01920D protein [Source:UniProtKB/TrEMBL;Acc:A0A078FDF3]	ATO	Splicing factor SF3a60 homolog [Source:UniProtKB/Swiss-Prot;Acc:Q9FG01]	Bra005882	AT5G06160 (E=1e-212) ATO | ATO (ATROPOS); nucleic acid binding / zinc ion binding
BnaA03g36070D	GSBRNA2T00137307001	B-box zinc finger protein 32	BBX32	-5.10204	-2.352	0.00017524	0.0205833	GO:0043231//intracellular membrane-bounded organelle	GO:0005488//binding	GO:0009908//flower development;GO:0030522//intracellular receptor signaling pathway;GO:0010243//response to organonitrogen compound;GO:0006351//transcription, DNA-templated;GO:0009639//response to red or far red light	K12135//zinc finger protein CONSTANS	gi|567196522|ref|XP_006406309.1|//hypothetical protein EUTSA_v10021479mg [Eutrema salsugineum]	None	BBX32	B-box zinc finger protein 32 [Source:UniProtKB/Swiss-Prot;Acc:Q9LJB7]	Bra001815	AT3G21150 (E=2e-065) | zinc finger (B-box type) family protein
BnaA03g53280D	GSBRNA2T00071489001	Unnamed protein product	N/A	-5.18135	-2.375	0.000604087	0.049854	NA	NA	NA	NA	NA	BnaA03g53280D protein [Source:UniProtKB/TrEMBL;Acc:A0A078HPZ9]	N/A	N/A	Bra019358	NA
BnaUnng02210D	GSBRNA2T00063608001	Protein SDA1 homolog	N/A	-5.74713	-2.521	3.25e-07	0.000150103	GO:0005622//intracellular	NA	GO:0000055//ribosomal large subunit export from nucleus;GO:0030036//actin cytoskeleton organization;GO:0042273//ribosomal large subunit biogenesis	K14856//protein SDA1	CDY67458.1//BnaUnng02210D [Brassica napus]	BnaUnng02210D protein [Source:UniProtKB/TrEMBL;Acc:A0A078JIR6]	N/A	N/A	N/A	N/A
BnaC02g10650D	GSBRNA2T00115008001	Hypothetical protein	N/A	-6.53595	-2.705	8.02e-06	0.00204599	NA	NA	NA	NA	NA	None	N/A	N/A	Bra018208	NA
BnaC02g41010D	GSBRNA2T00120285001	Unnamed protein product	N/A	-10.7527	-3.424	0.000444577	0.0404581	NA	NA	GO:0006950//response to stress	NA	gi|297835444|ref|XP_002885604.1|//hypothetical protein ARALYDRAFT_342541 [Arabidopsis lyrata subsp. lyrata]	None	N/A	N/A	N/A	N/A
BnaC09g21690D	GSBRNA2T00067369001	Unnamed protein product	N/A	-10.7527	-3.432	3.98e-07	0.000177738	GO:0009526//plastid envelope;GO:0030894//replisome	GO:0005488//binding;GO:0016407//acetyltransferase activity	GO:0050794//regulation of cellular process;GO:0010468//regulation of gene expression;GO:0006281//DNA repair;GO:0007059//chromosome segregation;GO:0043414//macromolecule methylation;GO:0007275//multicellular organism development;GO:0006261//DNA-dependent DNA replication;GO:0006310//DNA recombination;GO:0007049//cell cycle;GO:0016568	K02903//large subunit ribosomal protein L28e;K20794//N-alpha-acetyltransferase 40 [EC:2.3.1.257]	CDY39175.1//BnaC09g21690D [Brassica napus];gi|297823993|ref|XP_002879879.1|//hypothetical protein ARALYDRAFT_483112 [Arabidopsis lyrata subsp. lyrata]	BnaC09g21690D protein [Source:UniProtKB/TrEMBL;Acc:A0A078HL19]	N/A	N/A	N/A	N/A
BnaC01g26550D	GSBRNA2T00126162001	Unnamed protein product	N/A	-11.9048	-3.578	0.000547657	0.046645	GO:0043231//intracellular membrane-bounded organelle;GO:0044444//cytoplasmic part	GO:0043168//anion binding	GO:0044260//cellular macromolecule metabolic process;GO:0040029//regulation of gene expression, epigenetic;GO:0010876//lipid localization;GO:0009314//response to radiation;GO:0016458//gene silencing;GO:0009725//response to hormone;GO:0090304//nucleic acid metabolic process	NA	gi|22327105|ref|NP_198115.2|//acyl-CoA binding protein 5 [Arabidopsis thaliana]	None	N/A	N/A	Bra017893	AT4G36440 (E=3e-016) | unknown protein
BnaCnng18720D	GSBRNA2T00095829001	Hypothetical protein	N/A	-16.9492	-4.094	1.98e-05	0.00410821	GO:0043231//intracellular membrane-bounded organelle	NA	NA	NA	gi|15235334|ref|NP_193752.1|//uncharacterized protein [Arabidopsis thaliana]	BnaCnng18720D protein [Source:UniProtKB/TrEMBL;Acc:A0A078IGP5]	N/A	N/A	N/A	N/A
BnaCnng18730D	GSBRNA2T00095830001	Putative cytochrome P450 71A28	CYP71A28	-18.5185	-4.215	0.000340103	0.0336156	NA	GO:0046914//transition metal ion binding;GO:0046906//tetrapyrrole binding;GO:0016491//oxidoreductase activity	GO:0044710	K00517//indol-3-yl-methylglucosinolate hydroxylase [EC:1.14.-.-];K11868//indoleacetaldoxime dehydratase [EC:4.99.1.6]	gi|565452097|ref|XP_006286226.1|//hypothetical protein CARUB_v10007793mg [Capsella rubella]	BnaCnng18730D protein [Source:UniProtKB/TrEMBL;Acc:A0A078IJC5]	N/A	N/A	N/A	N/A
BnaA06g11120D	GSBRNA2T00057977001	Unnamed protein product	N/A	-27.7778	-4.799	0.000590655	0.049147	NA	NA	NA	NA	NA	BnaA06g11120D protein [Source:UniProtKB/TrEMBL;Acc:A0A078HBG8]	N/A	N/A	Bra026047	NA
BnaA03g59390D	GSBRNA2T00118568001	Transcription factor	AGL18	-33.3333	-5.059	0.000158349	0.0191201	GO:0043231//intracellular membrane-bounded organelle	GO:0005515//protein binding;GO:0001071;GO:0003676//nucleic acid binding	GO:0048575//short-day photoperiodism, flowering;GO:0048437//floral organ development;GO:0009409//response to cold;GO:0048229//gametophyte development;GO:0006351//transcription, DNA-templated;GO:0043479//pigment accumulation in tissues in response to UV light	K09264//MADS-box transcription factor, plant;K03217//YidC/Oxa1 family membrane protein insertase	gi|565467680|ref|XP_006291720.1|//hypothetical protein CARUB_v10017886mg [Capsella rubella]	None	N/A	N/A	Bra005545	AT3G57390 (E=3e-018) AGL18 | AGL18; transcription factor
BnaC01g24180D	GSBRNA2T00024005001	Unnamed protein product	N/A	-33.3333	-5.055	2.84e-20	1.44e-16	NA	NA	NA	NA	NA	BnaC01g24180D protein [Source:UniProtKB/TrEMBL;Acc:A0A078GGF7]	N/A	N/A	N/A	N/A
BnaC04g51670D	GSBRNA2T00038203001	Unnamed protein product	N/A	-45.4545	-5.488	1.78e-08	1.36e-05	GO:0044444//cytoplasmic part	GO:0042623//ATPase activity, coupled;GO:0032550//purine ribonucleoside binding	GO:0009117//nucleotide metabolic process	K12614//ATP-dependent RNA helicase DDX6/DHH1 [EC:3.6.4.13]	CDY27526.1//BnaC04g51670D [Brassica napus];gi|565466180|ref|XP_006290970.1|//hypothetical protein CARUB_v10017085mg [Capsella rubella]	BnaC04g51670D protein [Source:UniProtKB/TrEMBL;Acc:A0A078GQE4]	N/A	N/A	N/A	N/A
BnaA10g27890D	GSBRNA2T00040812001	Protein kinase	MAPKKK13	-58.8235	-5.839	0.000215804	0.0239552	GO:0043231//intracellular membrane-bounded organelle	GO:0004672//protein kinase activity;GO:0032550//purine ribonucleoside binding	GO:0009657//plastid organization;GO:0000160//phosphorelay signal transduction system;GO:0010243//response to organonitrogen compound;GO:0006468//protein phosphorylation;GO:0006351//transcription, DNA-templated;GO:0009755//hormone-mediated signaling pathway	K04421//mitogen-activated protein kinase kinase kinase 3 [EC:2.7.11.25];K11228	gi|567154640|ref|XP_006417836.1|//hypothetical protein EUTSA_v10007482mg [Eutrema salsugineum]	BnaA10g27890D protein [Source:UniProtKB/TrEMBL;Acc:A0A078J9S4]	MAPKKK13	F10K1.14 protein [Source:UniProtKB/TrEMBL;Acc:Q9LMK8]	Bra015556	AT1G07150 (E=1e-051) MAPKKK13 | MAPKKK13; ATP binding / kinase/ protein kinase/ protein serine/threonine kinase
BnaA05g20060D	GSBRNA2T00009263001	Unnamed protein product	N/A	-142.857	-7.089	3.34e-08	2.31e-05	NA	NA	NA	NA	gi|89274211|gb|ABD65615.1|//hypothetical protein 23.t00033 [Brassica oleracea]	BnaA05g20060D protein [Source:UniProtKB/TrEMBL;Acc:A0A078G4J2]	N/A	N/A	Bra035738	NA
BnaC06g00500D	GSBRNA2T00095169001	Unnamed protein product	N/A	-250	-8.007	4.12e-11	6.94e-08	GO:0005911//cell-cell junction	NA	NA	K02985//small subunit ribosomal protein S3e	gi|565458766|ref|XP_006287382.1|//hypothetical protein CARUB_v10000588mg [Capsella rubella];CDY17117.1//BnaC06g00500D [Brassica napus]	BnaC06g00500D protein [Source:UniProtKB/TrEMBL;Acc:A0A078FWL7]	N/A	N/A	N/A	N/A
BnaAnng38010D	GSBRNA2T00017419001	BCL-2-ASSOCIATED ATHANOGENE1	BAG1	-333.333	-8.642	2.48e-12	5.01e-09	GO:0043231//intracellular membrane-bounded organelle;GO:0005840//ribosome;GO:0031090//organelle membrane	GO:0005402//cation:sugar symporter activity;GO:0003735//structural constituent of ribosome;GO:0016491//oxidoreductase activity;GO:0019843//rRNA binding	GO:0006412//translation;GO:0044765	K02987//small subunit ribosomal protein S4e	XP_013747146.1//PREDICTED: 40S ribosomal protein S4-1-like [Brassica napus];gi|15222158|ref|NP_177658.1|//sugar transporter ERD6-like 6 [Arabidopsis thaliana]	BnaAnng38010D protein (Fragment) [Source:UniProtKB/TrEMBL;Acc:A0A078JYT0]	N/A	N/A	Bra033109	AT5G52060 (E=5e-007) ATBAG1 | ATBAG1 (ARABIDOPSIS THALIANA BCL-2-ASSOCIATED ATHANOGENE 1); protein binding

## Sheet: LPATvControl (2)
Gene	ID	Kegg.Orthology	Abbreviation	FoldChange	log2FoldChange	pvalue	padj	Cellular.Component	Molecular.Function	Biological.Process	Kegg.Orthology	Nr.Description	Darmor-bzh description	Arabidopsis thaliana ortholog	Arabidopsis thaliana description	Brassica rapa ortholog	Brassica rapa description
BnaC03g03100D	GSBRNA2T00134494001	PEPTIDEMETHIONINE SULFOXIDE REDUCTASE3	PMSR3	3.7333e+06	21.832	1.55e-11	3.48e-08	NA	GO:0016671//oxidoreductase activity, acting on a sulfur group of donors, disulfide as acceptor	GO:0044710	K07304//peptide-methionine (S)-S-oxide reductase [EC:1.8.4.11]	gi|567171396|ref|XP_006399229.1|//hypothetical protein EUTSA_v10014718mg [Eutrema salsugineum]	None	MSRA3	PMSR3 [Source:UniProtKB/TrEMBL;Acc:A0A178UH75]	Bra005939	AT5G07470 (E=3e-079) PMSR3, ATMSRA3 | PMSR3 (PEPTIDEMETHIONINE SULFOXIDE REDUCTASE 3); oxidoreductase, acting on sulfur group of donors, disulfide as acceptor / peptide-methionine-(S)-S-oxide reductase
BnaA07g37260D	GSBRNA2T00057827001	PEPTIDEMETHIONINE SULFOXIDE REDUCTASE3	PMSR3	988164	19.914	7.63e-08	5.88e-05	NA	GO:0016671//oxidoreductase activity, acting on a sulfur group of donors, disulfide as acceptor	GO:0044710	K07304//peptide-methionine (S)-S-oxide reductase [EC:1.8.4.11]	gi|567171396|ref|XP_006399229.1|//hypothetical protein EUTSA_v10014718mg [Eutrema salsugineum]	BnaA07g37260D protein [Source:UniProtKB/TrEMBL;Acc:A0A078JKM9]	MSRA3	PMSR3 [Source:UniProtKB/TrEMBL;Acc:A0A178UH75]	Bra005939	AT5G07470 (E=3e-079) PMSR3, ATMSRA3 | PMSR3 (PEPTIDEMETHIONINE SULFOXIDE REDUCTASE 3); oxidoreductase, acting on sulfur group of donors, disulfide as acceptor / peptide-methionine-(S)-S-oxide reductase
BnaAnng07730D	GSBRNA2T00081533001	Replication factor A1		3761.01	11.877	1.26e-23	2.01e-19	NA	NA	NA	K07466//replication factor A1	XP_018470518.1//PREDICTED: uncharacterized protein LOC108842180 isoform X2 [Raphanus sativus]	BnaAnng07730D protein [Source:UniProtKB/TrEMBL;Acc:A0A078I6T8]	N/A	N/A	Bra037893	NA
BnaC01g24940D	GSBRNA2T00125810001			543.363	9.086	5.37e-08	4.28e-05	GO:0043231//intracellular membrane-bounded organelle;GO:0016021//integral component of membrane	NA	NA	NA	OAP13378.1//hypothetical protein AXX17_AT1G50150 [Arabidopsis thaliana];gi|42571887|ref|NP_974034.1|//uncharacterized protein [Arabidopsis thaliana]	None	N/A	N/A	N/A	N/A
BnaA07g02370D	GSBRNA2T00065442001	Pectin lyase-like superfamily protein		310.966	8.281	1.24e-11	3.29e-08	NA	GO:0004553//hydrolase activity, hydrolyzing O-glycosyl compounds	GO:0044238//primary metabolic process	K01213//galacturan 1,4-alpha-galacturonidase [EC:3.2.1.67]	gi|297844650|ref|XP_002890206.1|//glycoside hydrolase family 28 protein [Arabidopsis lyrata subsp. lyrata]	BnaA07g02370D protein [Source:UniProtKB/TrEMBL;Acc:A0A078HKJ2]	AT1G17150	Pectin lyase-like superfamily protein [Source:UniProtKB/TrEMBL;Acc:F4I650]	Bra015210	AT1G17150 (E=5e-105) | glycoside hydrolase family 28 protein / polygalacturonase (pectinase) family protein
BnaA01g01290D	GSBRNA2T00121480001	Replication factor A1		276.648	8.112	1.21e-10	2.09e-07	NA	NA	NA	K07466//replication factor A1	XP_013710693.1//PREDICTED: uncharacterized protein LOC106414613 [Brassica napus]	None	N/A	N/A	Bra036634	NA
BnaC09g41160D	GSBRNA2T00094930001	Malonyl-CoA decarboxylase		185.05	7.532	4.92e-07	0.000297646	NA	NA	NA	K01578//malonyl-CoA decarboxylase [EC:4.1.1.9]	CDY16989.1//BnaC09g41160D [Brassica napus];gi|89257449|gb|ABD64941.1|//Ulp1 protease family protein [Brassica oleracea]	BnaC09g41160D protein [Source:UniProtKB/TrEMBL;Acc:A0A078FVA3]	AT2G07240	Cysteine-type peptidase [Source:UniProtKB/TrEMBL;Acc:F4IK98]	N/A	N/A
BnaCnng51790D	GSBRNA2T00055517001	U3 small nucleolar RNA-associated protein 22		159.955	7.322	2.04e-09	2.87e-06	GO:0044424//intracellular part;GO:0005730//nucleolus;GO:0005829//cytosol	GO:0003723//RNA binding	NA	K14544//U3 small nucleolar RNA-associated protein 22	gi|565486575|ref|XP_006300927.1|//hypothetical protein CARUB_v10021305mg [Capsella rubella];CDY25345.1//BnaA05g19390D [Brassica napus]	BnaCnng51790D protein (Fragment) [Source:UniProtKB/TrEMBL;Acc:A0A078JJN1]	N/A	N/A	N/A	N/A
BnaC04g15850D	GSBRNA2T00089970001	Palmitoyltransferase		118.524	6.889	2.2e-08	2.1e-05	NA	GO:0046872//metal ion binding	NA	K18932//palmitoyltransferase [EC:2.3.1.225]	gi|297838707|ref|XP_002887235.1|//zinc finger family protein [Arabidopsis lyrata subsp. lyrata]	BnaC04g15850D protein [Source:UniProtKB/TrEMBL;Acc:A0A078FS60]	N/A	N/A	N/A	N/A
BnaC05g00220D	GSBRNA2T00085314001	Replication factor A1		104.337	6.705	0.000321572	0.0213624	NA	NA	NA	K07466//replication factor A1	XP_013594380.1//PREDICTED: uncharacterized protein LOC106302410 [Brassica oleracea var. oleracea];gi|4585986|gb|AAD25622.1|AC005287_24//Hypothetical protein [Arabidopsis thaliana]	BnaC05g00220D protein [Source:UniProtKB/TrEMBL;Acc:A0A078FS92]	N/A	N/A	N/A	N/A
BnaA01g26870D	GSBRNA2T00005519001			103.553	6.694	9.18e-08	6.96e-05	NA	NA	NA	NA	NA	BnaA01g26870D protein [Source:UniProtKB/TrEMBL;Acc:A0A078G1N0]	N/A	N/A	Bra038976	NA
BnaC06g34230D	GSBRNA2T00103403001	Replication factor A1		96.966	6.599	1.14e-06	0.000552223	NA	NA	NA	K07466//replication factor A1	gi|4585986|gb|AAD25622.1|AC005287_24//Hypothetical protein [Arabidopsis thaliana]	None	N/A	N/A	N/A	N/A
BnaA03g38050D	GSBRNA2T00154994001	Glycine-rich protein		90.524	6.5	0.00129969	0.0493467	NA	NA	NA	NA	gi|18266043|gb|AAL67434.1|AF458408_1//glycine-rich protein [Brassica oleracea]	None	AT2G05530	Glycine-rich protein [Source:UniProtKB/TrEMBL;Acc:Q9SL14]	Bra013176	Glycine-rich protein 3 [Source:Projected from Arabidopsis thaliana (AT2G05520) UniProtKB/Swiss-Prot;Acc:Q9SL15]
BnaC04g16400D	GSBRNA2T00148231001	Pre-mRNA-splicing factor SYF1		66.97	6.065	4.98e-05	0.00687853	NA	NA	GO:0006396//RNA processing	K12867//pre-mRNA-splicing factor SYF1	XP_006395029.1//hypothetical protein EUTSA_v10003625mg [Eutrema salsugineum];gi|15241911|ref|NP_198226.1|//tetratricopeptide repeat domain-containing protein [Arabidopsis thaliana]	None	N/A	N/A	N/A	N/A
BnaA07g17890D	GSBRNA2T00098937001	DEAD-box ATP-dependent RNA helicase 11	RH11	64.418	6.009	1.44e-17	8.6e-14	GO:0031981//nuclear lumen;GO:0016020//membrane;GO:0009536//plastid;GO:0042579//microbody	GO:0032550//purine ribonucleoside binding;GO:0042623//ATPase activity, coupled	NA	K11594//ATP-dependent RNA helicase DDX3X [EC:3.6.4.13]	XP_018465393.1//PREDICTED: DEAD-box ATP-dependent RNA helicase 11 [Raphanus sativus];gi|565469676|ref|XP_006292641.1|//hypothetical protein CARUB_v10018884mg [Capsella rubella]	None	RH11	DEAD-box ATP-dependent RNA helicase 11 [Source:UniProtKB/Swiss-Prot;Acc:Q8LA13]	Bra003341	AT3G58510 (E=5e-262) | DEAD box RNA helicase, putative (RH11)
BnaC08g02750D	GSBRNA2T00052971001	LRR receptor-like serine/threonine-protein kinase	FLS2	47.686	5.575	1.06e-06	0.000535156	GO:0009536//plastid	NA	GO:0009267//cellular response to starvation	K02984//small subunit ribosomal protein S3Ae;K13420//LRR receptor-like serine/threonine-protein kinase FLS2 [EC:2.7.11.1]	gi|567133391|ref|XP_006393218.1|//hypothetical protein EUTSA_v10011424mg [Eutrema salsugineum]	BnaC08g02750D protein [Source:UniProtKB/TrEMBL;Acc:A0A078H7K4]	AT1G49750	AT1G49750 protein [Source:UniProtKB/TrEMBL;Acc:Q9FXA1]	N/A	N/A
BnaA04g09120D	GSBRNA2T00114360001	Zinc knuckle (CCHC-type) family protein		47.592	5.573	4.57e-05	0.00659236	NA	NA	NA	K04730//interleukin-1 receptor-associated kinase 1 [EC:2.7.11.1];K00128//aldehyde dehydrogenase (NAD+) [EC:1.2.1.3];K06630//14-3-3 protein epsilon	gi|567181200|ref|XP_006402102.1|//hypothetical protein EUTSA_v10015762mg [Eutrema salsugineum]	None	N/A	N/A	Bra030392	AT3G31430 (E=5e-022) | unknown protein
BnaA04g09110D	GSBRNA2T00114361001			47.446	5.568	2.86e-05	0.00491278	NA	NA	NA	NA	NA	None	N/A	N/A	N/A	N/A
BnaC03g05940D	GSBRNA2T00140339001	Sulfate transporter 4.1	SULTR4;1	40.286	5.332	0.000214636	0.017058	GO:0031224//intrinsic component of membrane;GO:0009536//plastid	GO:0015291//secondary active transmembrane transporter activity;GO:0015103//inorganic anion transmembrane transporter activity	GO:0044763;GO:0015698//inorganic anion transport	K18059//sulfate transporter 4	gi|16197734|emb|CAC94921.1|//sulfate transporter [Brassica napus]	None	SULTR4;1	Sulfate transporter 4.1, chloroplastic [Source:UniProtKB/Swiss-Prot;Acc:Q9FY46]	N/A	N/A
BnaA02g30810D	GSBRNA2T00055414001	FT INTERACTING PROTEIN3	FTIP3	36.161	5.176	2.21e-39	1.06e-34	GO:0043231//intracellular membrane-bounded organelle;GO:0030312//external encapsulating structure;GO:0005911//cell-cell junction	NA	GO:0010073//meristem maintenance	K12486//stromal membrane-associated protein;K13098//RNA-binding protein FUS;K12885//heterogeneous nuclear ribonucleoprotein G	XP_022153817.1//FT-interacting protein 1-like [Momordica charantia];gi|567183939|ref|XP_006402831.1|//hypothetical protein EUTSA_v10005798mg [Eutrema salsugineum]	BnaA02g30810D protein [Source:UniProtKB/TrEMBL;Acc:A0A078H7R2]	AT3G57880	Anthranilate phosphoribosyltransferase-like protein [Source:UniProtKB/TrEMBL;Acc:Q9M2R0]	Bra020640	AT3G57880 (E=3e-088) | C2 domain-containing protein
snoR130	ENSRNA049452304	Small nucleolar RNA snoR130	snoR130	34.07	5.09	0.000115415	0.0114134	NA	NA	NA	NA	NA	small nucleolar RNA snoR130	N/A	N/A	N/A	N/A
BnaC04g28080D	GSBRNA2T00101032001	V-type H+-transporting ATPase subunit B		27.75	4.794	0.000486386	0.0275584	GO:0033180//proton-transporting V-type ATPase, V1 domain	GO:0005524//ATP binding	GO:0046034//ATP metabolic process;GO:0015991//ATP hydrolysis coupled proton transport	K02147//V-type H+-transporting ATPase subunit B	gi|228485369|gb|ACQ44233.1|//hypothetical protein [Arabis alpina];KCW64139.1//hypothetical protein EUGRSUZ_G01788 [Eucalyptus grandis]	None	N/A	N/A	N/A	N/A
BnaA03g21100D	GSBRNA2T00138964001	DISEASE RELATED NONSPECIﬁC LIPID TRANSFER PROTEIN1	DRN1	27.389	4.776	4.52e-05	0.00658811	GO:0009534//chloroplast thylakoid	GO:0005488//binding	GO:0010876//lipid localization;GO:0006631//fatty acid metabolic process;GO:0007275//multicellular organism development	K02883//large subunit ribosomal protein L18e;K05747//Wiskott-Aldrich syndrome protein;K11855//ubiquitin carboxyl-terminal hydrolase 36/42 [EC:3.4.19.12]	gi|565475150|ref|XP_006295216.1|//hypothetical protein CARUB_v10024298mg [Capsella rubella]	None	AT2G45180	At2g45180/T14P1.1 [Source:UniProtKB/TrEMBL;Acc:Q42044]	Bra000377	AT2G45180 (E=3e-041) | protease inhibitor/seed storage/lipid transfer protein (LTP) family protein
BnaAnng13920D	GSBRNA2T00017498001	Pyruvate decarboxylase	PDC1 / PDC4 / PDC3	27.168	4.764	0.000439824	0.0258398	GO:0009536//plastid	GO:0016831//carboxy-lyase activity;GO:0046872//metal ion binding;GO:0019842//vitamin binding	GO:0006006//glucose metabolic process;GO:0051603//proteolysis involved in cellular protein catabolic process;GO:0042743//hydrogen peroxide metabolic process;GO:0009627//systemic acquired resistance;GO:0006996//organelle organization	K01568//pyruvate decarboxylase [EC:4.1.1.1]	gi|567169330|ref|XP_006398630.1|//hypothetical protein EUTSA_v10013008mg [Eutrema salsugineum]	BnaAnng13920D protein [Source:UniProtKB/TrEMBL;Acc:A0A078IZC5]	PDC1 / PDC4 / PDC3	Pyruvate decarboxylase 1 [Source:UniProtKB/Swiss-Prot;Acc:O82647] / Pyruvate decarboxylase 4 [Source:UniProtKB/Swiss-Prot;Acc:Q9M040] / Pyruvate decarboxylase 3 [Source:UniProtKB/Swiss-Prot;Acc:Q9M039]	Bra028896	AT5G01320 (E=0.0) | pyruvate decarboxylase, putative
BnaC02g29680D	GSBRNA2T00070675001			26.413	4.723	2.14e-14	9.8e-11	NA	NA	NA	NA	CDY12961.1//BnaC02g29680D [Brassica napus]	BnaC02g29680D protein [Source:UniProtKB/TrEMBL;Acc:A0A078FIE7]	N/A	N/A	N/A	N/A
BnaC08g25610D	GSBRNA2T00108943001			23.547	4.557	0.000840101	0.0377954	NA	NA	NA	NA	NA	None	N/A	N/A	N/A	N/A
BnaC09g46650D	GSBRNA2T00016101001			23.278	4.541	5.46e-05	0.00732204	NA	NA	GO:0042743//hydrogen peroxide metabolic process;GO:0045333//cellular respiration;GO:0009627//systemic acquired resistance	NA	gi|72384472|gb|AAZ67588.1|//80A08_3 [Brassica rapa subsp. pekinensis]	BnaC09g46650D protein [Source:UniProtKB/TrEMBL;Acc:A0A078G9E3]	AT5G10040	At5g10040 [Source:UniProtKB/TrEMBL;Acc:Q9LX24]	N/A	N/A
BnaA02g30800D	GSBRNA2T00055415001			21.832	4.448	3.6e-09	4.53e-06	NA	NA	NA	NA	NA	BnaA02g30800D protein [Source:UniProtKB/TrEMBL;Acc:A0A078H8N5]	N/A	N/A	N/A	N/A
BnaC02g10710D	GSBRNA2T00114996001	Pre-mRNA-splicing factor ATP-dependent RNA helicase DEAH10	RID1	21.456	4.423	5.78e-13	1.97e-09	GO:0043231//intracellular membrane-bounded organelle	GO:0005524//ATP binding;GO:0004386//helicase activity;GO:0032550//purine ribonucleoside binding	NA	K12818//ATP-dependent RNA helicase DHX8/PRP22 [EC:3.6.4.13]	gi|42562325|ref|NP_173961.3|//RNA helicase family protein [Arabidopsis thaliana];XP_013683613.1//PREDICTED: putative ATP-dependent RNA helicase DHX33 [Brassica napus]	None	RID1	Pre-mRNA-splicing factor ATP-dependent RNA helicase DEAH10 [Source:UniProtKB/Swiss-Prot;Acc:F4IE66]	N/A	N/A
BnaC05g28590D	GSBRNA2T00051737001	Replication factor A1		20.93	4.387	3.55e-08	2.98e-05	NA	NA	NA	K07466//replication factor A1	CDY32281.1//BnaC05g28590D [Brassica napus];gi|567205156|ref|XP_006408674.1|//hypothetical protein EUTSA_v10002234mg [Eutrema salsugineum]	BnaC05g28590D protein [Source:UniProtKB/TrEMBL;Acc:A0A078H388]	N/A	N/A	Bra038180	NA
BnaAnng31600D	GSBRNA2T00092767001	Disease resistance RPP13-like protein 4		20.711	4.372	2.64e-06	0.00101046	NA	NA	NA	NA	XP_018441029.1//PREDICTED: disease resistance RPP13-like protein 4 [Raphanus sativus]	BnaAnng31600D protein [Source:UniProtKB/TrEMBL;Acc:A0A078JW92]	N/A	N/A	Bra015101	NA
BnaC09g51720D	GSBRNA2T00025836001	Chitinase family protein		20.039	4.325	0.000759894	0.0356326	NA	GO:0004553//hydrolase activity, hydrolyzing O-glycosyl compounds	GO:0000160//phosphorelay signal transduction system;GO:0043170//macromolecule metabolic process;GO:0009056//catabolic process	K01183//chitinase [EC:3.2.1.14]	gi|23321213|gb|AAN23109.1|//chitinase [Brassica rapa subsp. pekinensis]	BnaC09g51720D protein [Source:UniProtKB/TrEMBL;Acc:A0A078J544]	AT3G47540	Chitinase family protein [Source:UniProtKB/TrEMBL;Acc:F4JBK4]	Bra027940	AT3G47540 (E=8e-068) | chitinase, putative
BnaC04g25770D	GSBRNA2T00115147001	ABC transporter G family member 19	ABCG19	17.996	4.17	3.35e-10	5.33e-07	NA	GO:0017111//nucleoside-triphosphatase activity;GO:0032550//purine ribonucleoside binding	GO:0009154//purine ribonucleotide catabolic process	K15115//solute carrier family 25 (mitochondrial folate transporter), member 32;K05681//ATP-binding cassette, subfamily G (WHITE), member 2;K11292//transcription elongation factor SPT6;K18577//mannosylglycoprotein endo-beta-mannosidase [EC:3.2.1.152]	gi|567186332|ref|XP_006403489.1|//hypothetical protein EUTSA_v10010975mg [Eutrema salsugineum]	None	ABCG19	ABC transporter G family member 19 [Source:UniProtKB/Swiss-Prot;Acc:Q9M3D6]	Bra014774	AT3G55130 (E=4e-175) ATWBC19 | ATWBC19 (White-Brown Complex homolog 19); ATPase, coupled to transmembrane movement of substances
BnaC07g12190D	GSBRNA2T00012678001			17.578	4.136	0.000195366	0.0161723	NA	NA	NA	NA	NA	BnaC07g12190D protein [Source:UniProtKB/TrEMBL;Acc:A0A078G6G3]	N/A	N/A	N/A	N/A
BnaCnng30450D	GSBRNA2T00019633001	Beta-D-xylosidase 4	BXL4	17.381	4.119	9.4e-05	0.0100666	GO:0030312//external encapsulating structure;GO:0005576//extracellular region	GO:0015926//glucosidase activity	GO:0000272//polysaccharide catabolic process	K15920//xylan 1,4-beta-xylosidase [EC:3.2.1.37]	gi|74355968|dbj|BAE44362.1|//alpha-L-arabinofuranosidase [Raphanus sativus]	BnaCnng30450D protein [Source:UniProtKB/TrEMBL;Acc:A0A078J0K1]	BXL4	Beta-D-xylosidase 4 [Source:UniProtKB/Swiss-Prot;Acc:Q9FLG1]	N/A	N/A
BnaA04g21960D	GSBRNA2T00005379001	Abscisic acid receptor PYL4	PYL4	17.376	4.119	0.000158211	0.0140385	NA	GO:0005488//binding	GO:0009755//hormone-mediated signaling pathway	K14496//abscisic acid receptor PYR/PYL family	gi|567214078|ref|XP_006411045.1|//hypothetical protein EUTSA_v10017727mg [Eutrema salsugineum]	BnaA04g21960D protein [Source:UniProtKB/TrEMBL;Acc:A0A078FZA9]	PYL4	Abscisic acid receptor PYL4 [Source:UniProtKB/Swiss-Prot;Acc:O80920]	Bra017125	AT2G38310 (E=2e-096) | unknown protein
BnaCnng19060D	GSBRNA2T00096592001	Glutathione S-transferase		17.012	4.088	4.04e-05	0.00619091	GO:0016020//membrane;GO:0005911//cell-cell junction;GO:0009532//plastid stroma;GO:0005576//extracellular region	GO:0016765//transferase activity, transferring alkyl or aryl (other than methyl) groups;GO:0097159//organic cyclic compound binding;GO:0072341//modified amino acid binding	GO:0009404//toxin metabolic process;GO:0006970//response to osmotic stress;GO:0006952//defense response;GO:0010038//response to metal ion	K00799//glutathione S-transferase [EC:2.5.1.18]	gi|31790097|gb|AAP58393.1|//glutathione S-transferase 3 [Brassica juncea]	BnaCnng19060D protein [Source:UniProtKB/TrEMBL;Acc:A0A078ILW4]	N/A	N/A	N/A	N/A
BnaC03g23280D	GSBRNA2T00019096001	Two-component response regulator ARR8	ARR8	15.469	3.951	0.0001588	0.0140385	GO:0043231//intracellular membrane-bounded organelle	GO:0004871//signal transducer activity;GO:0005488//binding	GO:0010565//regulation of cellular ketone metabolic process;GO:0003006//developmental process involved in reproduction;GO:0010476//gibberellin mediated signaling pathway;GO:0009845//seed germination;GO:0006351//transcription, DNA-templated;GO:0048367//shoot system development;GO:0048511//rhythmic process	K14492//two-component response regulator ARR-A family	gi|567215423|ref|XP_006411396.1|//hypothetical protein EUTSA_v10017200mg [Eutrema salsugineum]	BnaC03g23280D protein [Source:UniProtKB/TrEMBL;Acc:A0A078GD25]	ARR8	Two-component response regulator ARR8 [Source:UniProtKB/Swiss-Prot;Acc:O80365]	N/A	N/A
BnaC07g05640D	GSBRNA2T00144912001			13.731	3.779	5.2e-07	0.000306477	GO:0043231//intracellular membrane-bounded organelle	GO:0046914//transition metal ion binding	NA	NA	gi|567218864|ref|XP_006413061.1|//hypothetical protein EUTSA_v10025217mg [Eutrema salsugineum]	None	N/A	N/A	N/A	N/A
BnaC04g25760D	GSBRNA2T00115151001	ABC transporter G family member 19	ABCG19	13.686	3.775	0.00062467	0.0322211	GO:0016020//membrane;GO:0044437//vacuolar part	GO:0017111//nucleoside-triphosphatase activity;GO:0032550//purine ribonucleoside binding	GO:0009154//purine ribonucleotide catabolic process;GO:0051707//response to other organism;GO:0044765	K05681//ATP-binding cassette, subfamily G (WHITE), member 2	gi|567186332|ref|XP_006403489.1|//hypothetical protein EUTSA_v10010975mg [Eutrema salsugineum]	None	ABCG19	ABC transporter G family member 19 [Source:UniProtKB/Swiss-Prot;Acc:Q9M3D6]	Bra014774	AT3G55130 (E=4e-175) ATWBC19 | ATWBC19 (White-Brown Complex homolog 19); ATPase, coupled to transmembrane movement of substances
BnaCnng62910D	GSBRNA2T00086546001			13.44	3.748	5.12e-05	0.00699176	NA	NA	NA	NA	NA	BnaCnng62910D protein [Source:UniProtKB/TrEMBL;Acc:A0A078JR80]	N/A	N/A	Bra010669	NA
BnaC09g38470D	GSBRNA2T00078484001	Aspartyl protease family protein		13.428	3.747	0.00076168	0.0356326	NA	GO:0004175//endopeptidase activity	GO:0019538//protein metabolic process	K00924//kinase [EC:2.7.1.-];K06002//pepsin A [EC:3.4.23.1];K01381//saccharopepsin [EC:3.4.23.25]	gi|15239656|ref|NP_197413.1|//aspartyl protease family protein [Arabidopsis thaliana]	BnaC09g38470D protein [Source:UniProtKB/TrEMBL;Acc:A0A078FM56]	AT5G19120	AT5g19120/T24G5_20 [Source:UniProtKB/TrEMBL;Acc:Q93VG3]	Bra002214	AT5G19120 (E=2e-148) | aspartic-type endopeptidase
BnaC05g22010D	GSBRNA2T00046281001	Replication factor A1		12.798	3.678	2.44e-05	0.00450259	GO:0005911//cell-cell junction	NA	NA	K07466//replication factor A1	gi|565476202|ref|XP_006295742.1|//hypothetical protein CARUB_v10024862mg, partial [Capsella rubella]	BnaC05g22010D protein [Source:UniProtKB/TrEMBL;Acc:A0A078GWH4]	AT2G05642	Nucleic acid-binding, OB-fold-like protein [Source:UniProtKB/TrEMBL;Acc:F4IHC4]	N/A	N/A
BnaCnng40860D	GSBRNA2T00037569001			12.621	3.658	1.14e-05	0.00267836	NA	NA	NA	NA	NA	BnaCnng40860D protein [Source:UniProtKB/TrEMBL;Acc:A0A078JD31]	N/A	N/A	N/A	N/A
BnaC09g03770D	GSBRNA2T00145950001	Solute carrier family 25, member 44		12.243	3.614	1.23e-10	2.09e-07	GO:0031224//intrinsic component of membrane;GO:0019866//organelle inner membrane	NA	GO:0044763;GO:0044765//null	K15121//solute carrier family 25, member 44	gi|567139720|ref|XP_006394864.1|//hypothetical protein EUTSA_v10004529mg [Eutrema salsugineum]	None	AT5G26200	AT5g26200/T19G15_50 [Source:UniProtKB/TrEMBL;Acc:Q93YZ9]	N/A	N/A
BnaA09g45400D	GSBRNA2T00055145001	Nudix hydrolase 18	NUDT18	12.12	3.599	0.0003491	0.0223654	NA	GO:0052841//inositol bisdiphosphate tetrakisphosphate diphosphatase activity;GO:0052842//inositol diphosphate pentakisphosphate diphosphatase activity	NA	K07766//diphosphoinositol-polyphosphate diphosphatase [EC:3.6.1.52]	gi|567151564|ref|XP_006416963.1|//hypothetical protein EUTSA_v10008895mg [Eutrema salsugineum]	BnaA09g45400D protein [Source:UniProtKB/TrEMBL;Acc:A0A078H8B8]	NUDT18	Nudix hydrolase 18, mitochondrial [Source:UniProtKB/Swiss-Prot;Acc:Q9LQU5]	Bra026797	AT1G14860 (E=3e-079) atnudt18 | atnudt18 (Arabidopsis thaliana Nudix hydrolase homolog 18); hydrolase
BnaA08g16350D	GSBRNA2T00150942001			11.805	3.561	0.000505601	0.0281312	NA	NA	NA	NA	NA	None	N/A	N/A	Bra010669	NA
BnaC06g38470D	GSBRNA2T00147936001	Sulfate transporter 2.2	SULTR2;2	11.568	3.532	0.000535601	0.029064	GO:0031224//intrinsic component of membrane	GO:0015291//secondary active transmembrane transporter activity;GO:0015103//inorganic anion transmembrane transporter activity	GO:0044763;GO:0015698//inorganic anion transport	K17469//sulfate transporter 2, low-affinity	gi|77862356|gb|AAZ08077.2|//putative low affinity sulfate transporter [Brassica napus]	None	SULTR2;2	Sulfate transporter 2.2 [Source:UniProtKB/Swiss-Prot;Acc:P92946]	N/A	N/A
BnaA02g15870D	GSBRNA2T00116433001	Basic helix-loop-helix (bHLH) family protein	BHLH96	11.338	3.503	8.17e-05	0.00940287	GO:0043231//intracellular membrane-bounded organelle	GO:0001071	GO:0006351//transcription, DNA-templated	K18485//myogenic factor 6;K13422//transcription factor MYC2	gi|567122650|ref|XP_006390686.1|//hypothetical protein EUTSA_v10018867mg [Eutrema salsugineum]	None	BHLH96	Transcription factor bHLH96 [Source:UniProtKB/Swiss-Prot;Acc:Q9C7T4]	Bra008017	AT1G72210 (E=2e-121) | basic helix-loop-helix (bHLH) family protein (bHLH096)
BnaA08g13070D	GSBRNA2T00021795001			11.167	3.481	1.6e-11	3.48e-08	NA	NA	NA	NA	NA	BnaA08g13070D protein [Source:UniProtKB/TrEMBL;Acc:A0A078GD09]	N/A	N/A	N/A	N/A
BnaC08g15350D	GSBRNA2T00047383001	EXTENSIN-LIKE PROTEIN	ELP	10.929	3.45	3.14e-06	0.00112826	NA	GO:0005488//binding	GO:0009826//unidimensional cell growth;GO:0000097//sulfur amino acid biosynthetic process;GO:0048588//developmental cell growth;GO:0060918//auxin transport;GO:0005976//polysaccharide metabolic process;GO:0032535//regulation of cellular component size;GO:0010876//lipid localization;GO:0007275//multicellular organism development;GO:0045229//external encapsulating structure organization;GO:0043479//…	K02883//large subunit ribosomal protein L18e;K11855//ubiquitin carboxyl-terminal hydrolase 36/42 [EC:3.4.19.12]	gi|567152654|ref|XP_006417266.1|//hypothetical protein EUTSA_v10009061mg [Eutrema salsugineum]	BnaC08g15350D protein [Source:UniProtKB/TrEMBL;Acc:A0A078GXQ3]	ELP	ELP [Source:UniProtKB/TrEMBL;Acc:A0A178W1A4]	Bra016791	AT1G12090 (E=3e-030) ELP | ELP (EXTENSIN-LIKE PROTEIN); lipid binding
BnaA04g24390D	GSBRNA2T00088584001	Basic helix-loop-helix (bHLH) family protein		10.646	3.412	2.73e-06	0.00103419	NA	GO:0005515//protein binding	NA	K11253//histone H3;K12126//phytochrome-interacting factor 3	gi|297827895|ref|XP_002881830.1|//basic helix-loop-helix family protein [Arabidopsis lyrata subsp. lyrata]	BnaA04g24390D protein [Source:UniProtKB/TrEMBL;Acc:A0A078IDH8]	AT2G42280	basic helix-loop-helix (bHLH) DNA-binding superfamily protein [Source:TAIR;Acc:AT2G42280]	Bra016886	AT2G42280 (E=3e-146) | basic helix-loop-helix (bHLH) family protein
BnaA06g19680D	GSBRNA2T00046511001			10.611	3.407	5.07e-22	6.06e-18	NA	NA	NA	NA	ABD64941.1//Ulp1 protease family protein [Brassica oleracea];gi|89257449|gb|ABD64941.1|//Ulp1 protease family protein [Brassica oleracea];CDY30945.1//BnaA06g19680D [Brassica napus]	BnaA06g19680D protein [Source:UniProtKB/TrEMBL;Acc:A0A078GWS8]	N/A	N/A	Bra019454	NA
BnaC01g08820D	GSBRNA2T00123018001	Alkaline-phosphatase-like family protein		10.54	3.398	1.14e-06	0.000552223	GO:0043231//intracellular membrane-bounded organelle	GO:0003824//catalytic activity	GO:0000097//sulfur amino acid biosynthetic process;GO:0008380//RNA splicing;GO:0006753//nucleoside phosphate metabolic process	K01513//ectonucleotide pyrophosphatase/phosphodiesterase family member 1/3 [EC:3.1.4.1 3.6.1.9]	gi|567218376|ref|XP_006412817.1|//hypothetical protein EUTSA_v10027375mg [Eutrema salsugineum]	None	AT4G29700 / AT4G29710	Alkaline-phosphatase-like family protein [Source:UniProtKB/TrEMBL;Acc:Q9SU81] / Alkaline-phosphatase-like family protein [Source:UniProtKB/TrEMBL;Acc:Q9SU80]	Bra011130	AT4G29700 (E=1e-210) | type I phosphodiesterase/nucleotide pyrophosphatase family protein
BnaA10g13660D	GSBRNA2T00096444001	E3 ubiquitin-protein ligase	RZFP34	10.535	3.397	3.36e-09	4.34e-06	NA	GO:0046914//transition metal ion binding	NA	K10144//RING finger and CHY zinc finger domain-containing protein 1 [EC:2.3.2.27]	gi|567176693|ref|XP_006400801.1|//hypothetical protein EUTSA_v10014246mg [Eutrema salsugineum]	BnaA10g13660D protein [Source:UniProtKB/TrEMBL;Acc:A0A078IMT3]	RZPF34	E3 ubiquitin-protein ligase RZFP34 [Source:UniProtKB/Swiss-Prot;Acc:Q9FFB6]	Bra002441	AT5G22920 (E=2e-165) | zinc finger (C3HC4-type RING finger) family protein
BnaA06g23560D	GSBRNA2T00003091001	Beta-D-xylosidase 4	BXL4	10.47	3.388	0.000123004	0.011848	GO:0030312//external encapsulating structure;GO:0005576//extracellular region	GO:0015926//glucosidase activity	GO:0000272//polysaccharide catabolic process	K15920//xylan 1,4-beta-xylosidase [EC:3.2.1.37]	gi|74355968|dbj|BAE44362.1|//alpha-L-arabinofuranosidase [Raphanus sativus]	BnaA06g23560D protein [Source:UniProtKB/TrEMBL;Acc:A0A078IJR4]	BXL4	Beta-D-xylosidase 4 [Source:UniProtKB/Swiss-Prot;Acc:Q9FLG1]	Bra024311	AT5G64570 (E=0.0) XYL4, ATBXL4 | XYL4; hydrolase, hydrolyzing O-glycosyl compounds / xylan 1,4-beta-xylosidase
BnaC07g49540D	GSBRNA2T00007414001			9.161	3.196	1.76e-06	0.000739026	GO:0031224//intrinsic component of membrane;GO:0019866//organelle inner membrane	NA	GO:0044763;GO:0044765//null	K15121//solute carrier family 25, member 44	gi|567139720|ref|XP_006394864.1|//hypothetical protein EUTSA_v10004529mg [Eutrema salsugineum]	BnaC07g49540D protein [Source:UniProtKB/TrEMBL;Acc:A0A078IUD9]	AT5G26200	AT5g26200/T19G15_50 [Source:UniProtKB/TrEMBL;Acc:Q93YZ9]	N/A	N/A
BnaA05g15620D	GSBRNA2T00043349001			8.848	3.145	5.25e-21	4.9e-17	GO:0043231//intracellular membrane-bounded organelle;GO:0031224//intrinsic component of membrane;GO:0016021//integral component of membrane	GO:0016760//cellulose synthase (UDP-forming) activity;GO:0016759//cellulose synthase activity	GO:0009072//aromatic amino acid family metabolic process;GO:0042546//cell wall biogenesis;GO:0030244//cellulose biosynthetic process;GO:0071555//cell wall organization;GO:0030243//cellulose metabolic process	K07466//replication factor A1;K10999//cellulose synthase A [EC:2.4.1.12];K20222//importin-5;K10891//fanconi anemia group D2 protein	CDY29608.1//BnaA05g15620D [Brassica napus];gi|565492338|ref|XP_006303808.1|//hypothetical protein CARUB_v10012240mg [Capsella rubella];CDY08264.1//BnaA05g13550D [Brassica napus]	BnaA05g15620D protein [Source:UniProtKB/TrEMBL;Acc:A0A078GYF8]	N/A	N/A	Bra033530	NA
BnaCnng38100D	GSBRNA2T00034033001	CYTOKININ RESPONSE FACTOR3	CRF3	8.736	3.127	0.000873501	0.0386672	NA	GO:0005488//binding	GO:0048827//phyllome development;GO:0006606//protein import into nucleus;GO:0006351//transcription, DNA-templated;GO:0009793//embryo development ending in seed dormancy;GO:0009117//nucleotide metabolic process	K13434//pathogenesis-related genes transcriptional activator PTI6	gi|567179852|ref|XP_006401723.1|//hypothetical protein EUTSA_v10013898mg [Eutrema salsugineum]	BnaCnng38100D protein [Source:UniProtKB/TrEMBL;Acc:A0A078J899]	CRF3	Ethylene-responsive transcription factor CRF3 [Source:UniProtKB/Swiss-Prot;Acc:Q9FK12]	Bra003068	AT5G53290 (E=9e-112) CRF3 | CRF3 (CYTOKININ RESPONSE FACTOR 3); DNA binding / transcription factor
BnaC09g36140D	GSBRNA2T00036730001	E3 ubiquitin-protein ligase	RZFP34	8.718	3.124	4.84e-06	0.00149766	NA	GO:0046914//transition metal ion binding	NA	K10144//RING finger and CHY zinc finger domain-containing protein 1 [EC:2.3.2.27]	XP_013614227.1//PREDICTED: uncharacterized protein LOC106320414 isoform X2 [Brassica oleracea var. oleracea];gi|567176693|ref|XP_006400801.1|//hypothetical protein EUTSA_v10014246mg [Eutrema salsugineum];CDY26969.1//BnaC09g36140D [Brassica napus]	BnaC09g36140D protein [Source:UniProtKB/TrEMBL;Acc:A0A078GP09]	RZPF34	E3 ubiquitin-protein ligase RZFP34 [Source:UniProtKB/Swiss-Prot;Acc:Q9FFB6]	N/A	N/A
BnaC09g08820D	GSBRNA2T00035676001			8.653	3.113	6.93e-21	4.9e-17	NA	NA	NA	NA	CDY26755.1//BnaC09g08820D [Brassica napus]	BnaC09g08820D protein [Source:UniProtKB/TrEMBL;Acc:A0A078GJN8]	N/A	N/A	N/A	N/A
BnaC02g18390D	GSBRNA2T00135220001	MYB family transcription factor	HHO3	8.385	3.068	4.52e-05	0.00658811	GO:0043231//intracellular membrane-bounded organelle;GO:0044444//cytoplasmic part	NA	GO:0016070//RNA metabolic process;GO:0044699;GO:0010467//gene expression;GO:0009725//response to hormone;GO:0034645//cellular macromolecule biosynthetic process	K14491//two-component response regulator ARR-B family	gi|567124191|ref|XP_006391112.1|//hypothetical protein EUTSA_v10018737mg [Eutrema salsugineum]	None	HHO3 / HHO2	Transcription factor HHO3 [Source:UniProtKB/Swiss-Prot;Acc:Q9FPE8] / Transcription factor HHO2 [Source:UniProtKB/Swiss-Prot;Acc:Q8VZS3]	Bra038360	AT1G68670 (E=9e-083) | myb family transcription factor
BnaA04g26470D	GSBRNA2T00063278001	DOWNSTREAM TARGET OF AGL15 2	DTA2	8.383	3.068	8.78e-05	0.00970287	GO:0043231//intracellular membrane-bounded organelle	NA	NA	K13667//protein glucosyltransferase [EC:2.4.1.-]	gi|565477505|ref|XP_006296393.1|//hypothetical protein CARUB_v10025566mg [Capsella rubella]	BnaA04g26470D protein [Source:UniProtKB/TrEMBL;Acc:A0A078HI96]	DTA2	Downstream target of AGL15 2 [Source:UniProtKB/TrEMBL;Acc:F4IH50]	Bra039310	AT2G45830 (E=2e-142) DTA2 | DTA2 (DOWNSTREAM TARGET OF AGL15 2)
BnaCnng00410D	GSBRNA2T00110771001			8.206	3.037	3.61e-11	7.51e-08	NA	NA	NA	NA	NA	None	N/A	N/A	N/A	N/A
BnaA03g05260D	GSBRNA2T00130028001	Homeobox-leucine zipper protein	HAT7	8.191	3.034	1.48e-06	0.000650303	GO:0043231//intracellular membrane-bounded organelle	GO:0003677//DNA binding;GO:0001071	GO:0048437//floral organ development;GO:0008283//cell proliferation;GO:0009725//response to hormone;GO:0006351//transcription, DNA-templated;GO:0010073//meristem maintenance;GO:0030001//metal ion transport	K09338//homeobox-leucine zipper protein	gi|567174096|ref|XP_006400032.1|//hypothetical protein EUTSA_v10014157mg [Eutrema salsugineum]	None	HAT7	Homeobox-leucine zipper protein HAT7 [Source:UniProtKB/Swiss-Prot;Acc:Q00466]	Bra006285	AT5G15150 (E=8e-115) ATHB-3, HAT7, ATHB3 | ATHB-3 (ARABIDOPSIS THALIANA HOMEOBOX 3); DNA binding / sequence-specific DNA binding / transcription factor
BnaA05g33500D	GSBRNA2T00022315001	Plant stearoyl-acyl-carrier desaturase family protein		7.962	2.993	0.000100742	0.0104286	GO:0009536//plastid	GO:0046872//metal ion binding;GO:0016717//oxidoreductase activity, acting on paired donors, with oxidation of a pair of donors resulting in the reduction of molecular oxygen to two molecules of water	GO:0006631//fatty acid metabolic process	K03921//acyl-[acyl-carrier-protein] desaturase [EC:1.14.19.2 1.14.19.11 1.14.19.26]	gi|79387246|ref|NP_186910.2|//acyl-[acyl-carrier-protein] desaturase [Arabidopsis thaliana]	BnaA05g33500D protein [Source:UniProtKB/TrEMBL;Acc:A0A078J4B4]	AT3G02610 / AT3G02620	Plant stearoyl-acyl-carrier desaturase family protein [Source:UniProtKB/TrEMBL;Acc:A0A178V7P2] / Plant stearoyl-acyl-carrier-protein desaturase family protein [Source:UniProtKB/TrEMBL;Acc:A0A178VGR6]	Bra039178	AT3G02610 (E=2e-204) | acyl-[acyl-carrier-protein] desaturase/ oxidoreductase/ transition metal ion binding
BnaAnng19900D	GSBRNA2T00043945001	MAP KINASE KINASE6	MKK6	7.603	2.926	0.000672646	0.0335061	GO:0009536//plastid	GO:0004712//protein serine/threonine/tyrosine kinase activity;GO:0032550//purine ribonucleoside binding	GO:0006464//cellular protein modification process;GO:0006260//DNA replication;GO:0006412//translation;GO:0000086//G2/M transition of mitotic cell cycle;GO:0006796//phosphate-containing compound metabolic process	K04368//mitogen-activated protein kinase kinase 1 [EC:2.7.12.2]	gi|430217107|gb|AGA37178.1|//mitogen-activated protein kinase kinase 6.1 [Brassica napus]	BnaAnng19900D protein [Source:UniProtKB/TrEMBL;Acc:A0A078JE76]	N/A	N/A	Bra002806	AT5G56580 (E=4e-191) ATMKK6, ANQ1, MKK6 | MKK6 (MAP KINASE KINASE 6); MAP kinase kinase/ kinase
BnaA05g18100D	GSBRNA2T00036606001	Lsd one like 1	LOL1	7.596	2.925	6.77e-06	0.00193544	NA	GO:0003676//nucleic acid binding	GO:0090322//regulation of superoxide metabolic process;GO:0009626//plant-type hypersensitive response;GO:0051707//response to other organism	K12191//charged multivesicular body protein 2A	gi|42570227|ref|NP_849742.2|//protein LOL1 [Arabidopsis thaliana]	BnaA05g18100D protein [Source:UniProtKB/TrEMBL;Acc:A0A078GP00]	LOL1	lsd one like 1 [Source:TAIR;Acc:AT1G32540]	N/A	N/A
BnaC03g24440D	GSBRNA2T00079760001			7.579	2.922	0.000496715	0.0279448	NA	NA	NA	NA	gi|297828085|ref|XP_002881925.1|//hypothetical protein ARALYDRAFT_903775 [Arabidopsis lyrata subsp. lyrata]	BnaC03g24440D protein [Source:UniProtKB/TrEMBL;Acc:A0A078I2H3]	N/A	N/A	Bra000322	AT2G43740 (E=4e-020) | FUNCTIONS IN: molecular_function unknown; INVOLVED IN: biological_process unknown; LOCATED IN: cellular_component unknown; CONTAINS InterPro DOMAIN/s: Mannose-binding lectin (InterPro:IPR001229); BEST Arabidopsis thaliana protein match is: lectin-related (TAIR:AT2G43730.1); Has 18 Blast hits to 18 proteins in 3 species: Archae - 0; Bacteria - 0; Metazoa - 0; Fungi - 0; Plan…
BnaA02g11230D	GSBRNA2T00019888001	Trehalose 6-phosphate phosphatase	TPPA	7.09	2.826	6.83e-05	0.00842516	GO:0043231//intracellular membrane-bounded organelle	GO:0019203//carbohydrate phosphatase activity	GO:0005991//trehalose metabolic process	K01087//trehalose 6-phosphate phosphatase [EC:3.1.3.12]	gi|567180765|ref|XP_006401974.1|//hypothetical protein EUTSA_v10013801mg [Eutrema salsugineum]	Trehalose 6-phosphate phosphatase [Source:UniProtKB/TrEMBL;Acc:A0A078IXJ6]	TPPA	Trehalose 6-phosphate phosphatase [Source:UniProtKB/TrEMBL;Acc:A0A178UCG0]	Bra022549	AT5G51460 (E=1e-191) ATTPPA | ATTPPA; trehalose-phosphatase
BnaC06g30160D	GSBRNA2T00066277001	Alpha-xylosidase 1	XYL1	6.78	2.761	1.75e-08	1.82e-05	GO:0005618//cell wall;GO:0005911//cell-cell junction;GO:0005576//extracellular region;GO:0009536//plastid	GO:0004558//alpha-1,4-glucosidase activity;GO:0005488//binding	GO:0000272//polysaccharide catabolic process;GO:0042546//cell wall biogenesis;GO:0006073//cellular glucan metabolic process;GO:0071555//cell wall organization;GO:0010038//response to metal ion	K15925//alpha-D-xyloside xylohydrolase [EC:3.2.1.177]	gi|567124235|ref|XP_006391125.1|//hypothetical protein EUTSA_v10018090mg [Eutrema salsugineum]	BnaC06g30160D protein [Source:UniProtKB/TrEMBL;Acc:A0A078HP93]	XYL1	Alpha-xylosidase 1 [Source:UniProtKB/Swiss-Prot;Acc:Q9S7Y7]	N/A	N/A
BnaC09g42380D	GSBRNA2T00035222001	dTMP kinase		6.715	2.747	9.12e-05	0.0099104	GO:0016021//integral component of membrane;GO:0009534//chloroplast thylakoid	NA	NA	K00943//dTMP kinase [EC:2.7.4.9]	gi|565481360|ref|XP_006298320.1|//hypothetical protein CARUB_v10014384mg [Capsella rubella];XP_013608436.1//PREDICTED: uncharacterized protein LOC106315235, partial [Brassica oleracea var. oleracea]	BnaC09g42380D protein [Source:UniProtKB/TrEMBL;Acc:A0A078GIV7]	N/A	N/A	N/A	N/A
BnaCnng39540D	GSBRNA2T00036051001	Cysteine proteinase inhibitor	CYS2	6.421	2.683	0.0001617	0.0141975	NA	GO:0004866//endopeptidase inhibitor activity	GO:0003006//developmental process involved in reproduction;GO:0006631//fatty acid metabolic process;GO:0051346//negative regulation of hydrolase activity	K13899//cystatin-C	gi|289583683|gb|ADD10746.1|//phytocystatin 2-1 [Brassica rapa subsp. pekinensis]	Cysteine proteinase inhibitor [Source:UniProtKB/TrEMBL;Acc:A0A078JCZ8]	CYS2	Cysteine proteinase inhibitor [Source:UniProtKB/TrEMBL;Acc:A0A178VSQ8]	Bra021762	AT2G31980 (E=3e-054) | cysteine proteinase inhibitor-related
BnaC01g15060D	GSBRNA2T00048790001	CORONATINE INDUCED1	CORI3	6.345	2.666	5.53e-10	8.51e-07	GO:0043231//intracellular membrane-bounded organelle;GO:0005576//extracellular region	GO:0047635//alanine-oxo-acid transaminase activity;GO:0070529//L-tryptophan aminotransferase activity;GO:0043168//anion binding;GO:0016846//carbon-sulfur lyase activity;GO:0070547//L-tyrosine aminotransferase activity	GO:0018871//1-aminocyclopropane-1-carboxylate metabolic process;GO:0006090//pyruvate metabolic process;GO:0006351//transcription, DNA-templated;GO:0006753//nucleoside phosphate metabolic process;GO:0048869//cellular developmental process;GO:0009636//response to toxic substance;GO:0006972//hyperosmotic response;GO:0009887//animal organ morphogenesis;GO:0006732//coenzyme metabolic process;GO:000972…	K00815//tyrosine aminotransferase [EC:2.6.1.5]	gi|28192642|gb|AAO27362.1|//cystine lyase BOCL-3 [Brassica oleracea]	BnaC01g15060D protein [Source:UniProtKB/TrEMBL;Acc:A0A078FC13]	CORI3	Cystine lyase CORI3 [Source:UniProtKB/Swiss-Prot;Acc:Q9SUR6]	Bra013714	AT4G23600 (E=1e-197) CORI3, JR2 | CORI3 (CORONATINE INDUCED 1); cystathionine beta-lyase/ transaminase
BnaA01g32900D	GSBRNA2T00057270001	LOB domain-containing protein 41	LBD41	6.324	2.661	0.000696794	0.0342404	NA	NA	GO:0007165//signal transduction;GO:0042743//hydrogen peroxide metabolic process;GO:1901701//cellular response to oxygen-containing compound;GO:0006351//transcription, DNA-templated;GO:0009627//systemic acquired resistance;GO:0009739//response to gibberellin;GO:0071310//cellular response to organic substance	NA	gi|224079288|ref|XP_002305815.1|//LOB domain protein 41 [Populus trichocarpa]	BnaA01g32900D protein [Source:UniProtKB/TrEMBL;Acc:A0A078H891]	LBD41	LOB domain-containing protein 41 [Source:UniProtKB/Swiss-Prot;Acc:Q9M886]	Bra021433	AT3G02550 (E=7e-107) LBD41 | LBD41 (LOB DOMAIN-CONTAINING PROTEIN 41)
BnaA07g30980D	GSBRNA2T00102663001	Thaumatin-like protein		6.092	2.607	1.61e-06	0.000700952	GO:0005911//cell-cell junction	NA	GO:0007010//cytoskeleton organization;GO:0010073//meristem maintenance;GO:0009607//response to biotic stimulus	K14297//nuclear pore complex protein Nup98-Nup96	gi|157849656|gb|ABV89611.1|//thaumatin-like protein [Brassica rapa]	None	AT1G73620	Pathogenesis-related thaumatin superfamily protein [Source:UniProtKB/TrEMBL;Acc:Q9C9U9]	Bra015980	AT1G73620 (E=3e-130) | thaumatin-like protein, putative / pathogenesis-related protein, putative
BnaA03g00260D	GSBRNA2T00049208001	Ferritin-1	FER1	6.031	2.592	2.73e-08	2.46e-05	GO:0009532//plastid stroma;GO:0009534//chloroplast thylakoid	GO:0005506//iron ion binding;GO:0016724//oxidoreductase activity, oxidizing metal ions, oxygen as acceptor	GO:0000041//transition metal ion transport;GO:0044710;GO:0000302//response to reactive oxygen species;GO:0048827//phyllome development;GO:0006875//cellular metal ion homeostasis;GO:0009791//post-embryonic development;GO:0044237//cellular metabolic process;GO:0051707//response to other organism;GO:0010038//response to metal ion	K00522//ferritin heavy chain [EC:1.16.3.2]	gi|396075510|gb|AFN81242.1|//ferritin 1 [Brassica rapa subsp. pekinensis]	Ferritin [Source:UniProtKB/TrEMBL;Acc:A0A078F9R8]	FER1	Ferritin-1, chloroplastic [Source:UniProtKB/Swiss-Prot;Acc:Q39101]	Bra005677	AT5G01600 (E=3e-089) ATFER1, FER1 | ATFER1; ferric iron binding / iron ion binding
BnaA08g02530D	GSBRNA2T00091119001	Leucine-rich repeat family protein		5.998	2.584	7.12e-06	0.00195676	GO:0009536//plastid	NA	GO:0009267//cellular response to starvation	K02984//small subunit ribosomal protein S3Ae;K13420//LRR receptor-like serine/threonine-protein kinase FLS2 [EC:2.7.11.1]	gi|567133391|ref|XP_006393218.1|//hypothetical protein EUTSA_v10011424mg [Eutrema salsugineum]	BnaA08g02530D protein [Source:UniProtKB/TrEMBL;Acc:A0A078FU72]	AT1G49750	AT1G49750 protein [Source:UniProtKB/TrEMBL;Acc:Q9FXA1]	Bra014208	AT1G49750 (E=7e-157) | leucine-rich repeat family protein
BnaCnng67720D	GSBRNA2T00097934001	HOMEOBOX3	HB3	5.97	2.578	0.000223986	0.0171857	GO:0043231//intracellular membrane-bounded organelle	GO:0003677//DNA binding;GO:0001071	GO:0048437//floral organ development;GO:0008283//cell proliferation;GO:0009725//response to hormone;GO:0006351//transcription, DNA-templated;GO:0010073//meristem maintenance;GO:0030001//metal ion transport	K09338//homeobox-leucine zipper protein	gi|567174096|ref|XP_006400032.1|//hypothetical protein EUTSA_v10014157mg [Eutrema salsugineum]	BnaCnng67720D protein [Source:UniProtKB/TrEMBL;Acc:A0A078JXX6]	HAT7	Homeobox-leucine zipper protein HAT7 [Source:UniProtKB/Swiss-Prot;Acc:Q00466]	Bra023506	AT5G15150 (E=1e-120) ATHB-3, HAT7, ATHB3 | ATHB-3 (ARABIDOPSIS THALIANA HOMEOBOX 3); DNA binding / sequence-specific DNA binding / transcription factor
BnaA03g34150D	GSBRNA2T00137530001	HPT PHOSPHOTRANSMITTER4	AHP4	5.875	2.555	1.12e-08	1.24e-05	GO:0043231//intracellular membrane-bounded organelle;GO:0005622//intracellular	GO:0016628//oxidoreductase activity, acting on the CH-CH group of donors, NAD or NADP as acceptor;GO:0016740//transferase activity;GO:0004871//signal transducer activity	GO:0000160//phosphorelay signal transduction system;GO:0009966//regulation of signal transduction;GO:0044710;GO:0009755//hormone-mediated signaling pathway	K14490//histidine-containing phosphotransfer peotein	XP_013741036.1//PREDICTED: histidine-containing phosphotransfer protein 4-like [Brassica napus];gi|567198413|ref|XP_006406841.1|//hypothetical protein EUTSA_v10021714mg [Eutrema salsugineum]	None	AHP4	AHP4 [Source:UniProtKB/TrEMBL;Acc:A0A384KT90]	Bra001629	AT3G16360 (E=9e-045) AHP4 | AHP4 (HPT PHOSPHOTRANSMITTER 4); histidine phosphotransfer kinase/ transferase, transferring phosphorus-containing groups
BnaA04g27920D	GSBRNA2T00007060001	Ribulose bisphosphate carboxylase small chain		5.708	2.513	2.95e-09	3.91e-06	GO:0009536//plastid	GO:0016831//carboxy-lyase activity;GO:0016491//oxidoreductase activity	GO:0043094//cellular metabolic compound salvage;GO:0044710	K01602//ribulose-bisphosphate carboxylase small chain [EC:4.1.1.39]	gi|229893642|gb|ACQ90230.1|//virus-resistance protein [Brassica rapa subsp. chinensis]	Ribulose bisphosphate carboxylase small chain [Source:UniProtKB/TrEMBL;Acc:A0A078ITU8]	AT5G38410 / RBCS-2B / RBCS-1B	Ribulose bisphosphate carboxylase small chain [Source:UniProtKB/TrEMBL;Acc:B3H5S2] / Ribulose bisphosphate carboxylase small chain 2B, chloroplastic [Source:UniProtKB/Swiss-Prot;Acc:P10797] / Ribulose bisphosphate carboxylase small chain 1B, chloroplastic [Source:UniProtKB/Swiss-Prot;Acc:P10796]	Bra025431	AT5G38410 (E=6e-092) | ribulose bisphosphate carboxylase small chain 3B / RuBisCO small subunit 3B (RBCS-3B) (ATS3B)
BnaC09g37120D	GSBRNA2T00094352001	Pectinesterase		5.686	2.507	1.22e-06	0.000564324	GO:0009536//plastid	GO:0004857//enzyme inhibitor activity	NA	K01051//pectinesterase [EC:3.1.1.11]	gi|297812259|ref|XP_002874013.1|//hypothetical protein ARALYDRAFT_488983 [Arabidopsis lyrata subsp. lyrata]	BnaC09g37120D protein [Source:UniProtKB/TrEMBL;Acc:A0A078FUB1]	AT5G20740	Plant invertase/pectin methylesterase inhibitor superfamily protein [Source:TAIR;Acc:AT5G20740]	N/A	N/A
BnaA06g00690D	GSBRNA2T00024611001	Pectinesterase	PME1	5.677	2.505	3.98e-05	0.00615358	GO:0043231//intracellular membrane-bounded organelle;GO:0005618//cell wall;GO:0031090//organelle membrane;GO:0005911//cell-cell junction	GO:0052689//carboxylic ester hydrolase activity;GO:0004857//enzyme inhibitor activity	GO:0044092//negative regulation of molecular function;GO:0010035//response to inorganic substance;GO:0000272//polysaccharide catabolic process;GO:0071555//cell wall organization;GO:0015698//inorganic anion transport	K01051//pectinesterase [EC:3.1.1.11]	gi|15220958|ref|NP_175787.1|//pectin methylesterase 1 [Arabidopsis thaliana]	Pectinesterase [Source:UniProtKB/TrEMBL;Acc:A0A078GFC9]	PME1	Pectinesterase [Source:UniProtKB/TrEMBL;Acc:Q0WWC7]	Bra039694	AT1G53840 (E=4e-266) ATPME1 | ATPME1; pectinesterase
BnaCnng23180D	GSBRNA2T00007639001	GTPase-activating protein GYP7-like		5.669	2.503	0.00121216	0.0470712	GO:0009536//plastid	NA	GO:0033554//cellular response to stress;GO:0012501//programmed cell death;GO:1901576//organic substance biosynthetic process;GO:0044249//cellular biosynthetic process;GO:0045087//innate immune response	K12840//splicing factor 45;K20168//TBC1 domain family member 15	XP_013710237.1//PREDICTED: GTPase-activating protein GYP7-like [Brassica napus];gi|51971575|dbj|BAD44452.1|//GTPase activator like protein of Rab-like small GTPases [Arabidopsis thaliana]	BnaCnng23180D protein [Source:UniProtKB/TrEMBL;Acc:A0A078IRV9]	AT5G24390	At5g24390 [Source:UniProtKB/TrEMBL;Acc:Q9FIN3]	N/A	N/A
BnaCnng65970D	GSBRNA2T00093645001	Origin recognition complex subunit 5		5.611	2.488	1.62e-13	5.95e-10	GO:0043229//intracellular organelle;GO:0000808//origin recognition complex;GO:0005634//nucleus	GO:0005488//binding	GO:0044260//cellular macromolecule metabolic process;GO:0010467//gene expression;GO:0006260//DNA replication;GO:0090304//nucleic acid metabolic process;GO:0007049//cell cycle	K02607//origin recognition complex subunit 5	CDY69928.1//BnaCnng65970D [Brassica napus];gi|4914415|emb|CAB43666.1|//putative protein [Arabidopsis thaliana]	BnaCnng65970D protein [Source:UniProtKB/TrEMBL;Acc:A0A078JQR5]	N/A	N/A	N/A	N/A
BnaC08g15750D	GSBRNA2T00047442001			5.61	2.488	6.94e-06	0.00195676	GO:0043231//intracellular membrane-bounded organelle	NA	NA	NA	gi|147742780|gb|ABQ50560.1|//hypothetical protein [Brassica rapa]	BnaC08g15750D protein [Source:UniProtKB/TrEMBL;Acc:A0A078GXS1]	AT1G12805	Nucleotide binding protein [Source:UniProtKB/TrEMBL;Acc:Q3EDD5]	N/A	N/A
BnaC06g15730D	GSBRNA2T00050808001	Ferritin-3	FER3	5.56	2.475	7.57e-05	0.00902004	GO:0009532//plastid stroma;GO:0009526//plastid envelope	GO:0005506//iron ion binding;GO:0016724//oxidoreductase activity, oxidizing metal ions, oxygen as acceptor	GO:0000041//transition metal ion transport;GO:0003006//developmental process involved in reproduction;GO:0044710;GO:0006979//response to oxidative stress;GO:0048827//phyllome development;GO:0009791//post-embryonic development;GO:0006875//cellular metal ion homeostasis;GO:0009058//biosynthetic process;GO:0009668//plastid membrane organization;GO:0009725//response to hormone;GO:0044237//cellular me…	K00522//ferritin heavy chain [EC:1.16.3.2]	gi|226533490|ref|NP_001146869.1|//ferritin-1 [Zea mays]	Ferritin [Source:UniProtKB/TrEMBL;Acc:A0A078GZY9]	FER3	Ferritin-3, chloroplastic [Source:UniProtKB/Swiss-Prot;Acc:Q9LYN2]	N/A	N/A
BnaC05g12420D	GSBRNA2T00054179001	ATP-dependent Lon protease		5.527	2.466	1.22e-09	1.77e-06	NA	NA	NA	K08675//ATP-dependent Lon protease [EC:3.4.21.53]	XP_013691925.1//PREDICTED: uncharacterized protein LOC106396150 [Brassica napus];gi|565454592|ref|XP_006286818.1|//hypothetical protein CARUB_v10003733mg [Capsella rubella]	BnaC05g12420D protein [Source:UniProtKB/TrEMBL;Acc:A0A078H644]	N/A	N/A	N/A	N/A
BnaC08g34560D	GSBRNA2T00127384001	Indole-3-acetic acid-amido synthetase	GH3.3	5.509	2.462	5.46e-07	0.000316696	NA	GO:0016881//acid-amino acid ligase activity;GO:0010279//indole-3-acetic acid amido synthetase activity	GO:0009725//response to hormone;GO:0048878//chemical homeostasis	K14487//auxin responsive GH3 gene family	gi|567190948|ref|XP_006404785.1|//hypothetical protein EUTSA_v10000101mg [Eutrema salsugineum];XP_013603160.1//PREDICTED: indole-3-acetic acid-amido synthetase GH3.3 [Brassica oleracea var. oleracea]	None	GH3.3	Indole-3-acetic acid-amido synthetase GH3.3 [Source:UniProtKB/Swiss-Prot;Acc:O22190]	N/A	N/A
BnaA03g05680D	GSBRNA2T00130076001	CONSTITUTIVE PHOTOMORPHOGENIC13	COP13	5.483	2.455	0.000761166	0.0356326	GO:0043234//protein complex;GO:0044444//cytoplasmic part	GO:0005488//binding	GO:0048507//meristem development;GO:0000338//protein deneddylation;GO:0009409//response to cold;GO:0006479//protein methylation;GO:0032446//protein modification by small protein conjugation;GO:0006351//transcription, DNA-templated;GO:0009908//flower development;GO:0010876//lipid localization;GO:0009756//carbohydrate mediated signaling;GO:0000086//G2/M transition of mitotic cell cycle;GO:0006310//…	K12177//COP9 signalosome complex subunit 3	gi|16930463|gb|AAL31917.1|AF419585_1//AT5g14250/F18O22_40 [Arabidopsis thaliana];XP_013738712.1//PREDICTED: COP9 signalosome complex subunit 3-like [Brassica napus];XP_013740144.1//PREDICTED: COP9 signalosome complex subunit 3-like [Brassica napus]	None	CSN3	COP9 signalosome complex subunit 3 [Source:UniProtKB/Swiss-Prot;Acc:Q8W575]	Bra006326	AT5G14250 (E=3e-081) COP13, CSN3, FUS11 | COP13 (CONSTITUTIVE PHOTOMORPHOGENIC 13); protein binding
BnaC05g40110D	GSBRNA2T00023778001	U3 small nucleolar RNA-associated protein 10		5.449	2.446	0.000264112	0.0191371	GO:0009536//plastid	GO:0005488//binding	GO:0006139//nucleobase-containing compound metabolic process	K14550//U3 small nucleolar RNA-associated protein 10	gi|567202314|ref|XP_006407935.1|//hypothetical protein EUTSA_v10019871mg [Eutrema salsugineum]	BnaC05g40110D protein [Source:UniProtKB/TrEMBL;Acc:A0A078GG76]	N/A	N/A	N/A	N/A
BnaA06g28110D	GSBRNA2T00147693001	Solute carrier family 25, member 44		5.331	2.414	2e-05	0.00399299	GO:0031224//intrinsic component of membrane;GO:0019866//organelle inner membrane	NA	GO:0044763;GO:0044765//null	K15121//solute carrier family 25, member 44	gi|567139720|ref|XP_006394864.1|//hypothetical protein EUTSA_v10004529mg [Eutrema salsugineum]	None	AT5G26200	AT5g26200/T19G15_50 [Source:UniProtKB/TrEMBL;Acc:Q93YZ9]	Bra009886	AT5G26200 (E=3e-153) | mitochondrial substrate carrier family protein
BnaA02g30200D	GSBRNA2T00091666001			5.208	2.381	0.00108635	0.0443131	GO:0005737//cytoplasm	NA	NA	NA	gi|567140809|ref|XP_006395175.1|//hypothetical protein EUTSA_v10005050mg [Eutrema salsugineum]	BnaA02g30200D protein [Source:UniProtKB/TrEMBL;Acc:A0A078IH81]	AT5G48480	Uncharacterized protein At5g48480 [Source:UniProtKB/Swiss-Prot;Acc:Q9LV66]	Bra020697	AT5G48480 (E=1e-019) | unknown protein
BnaC03g37790D	GSBRNA2T00110693001	Aspartic proteinase NANA		5.207	2.38	0.00032695	0.0214806	NA	GO:0004175//endopeptidase activity	GO:0019538//protein metabolic process	K00924//kinase [EC:2.7.1.-];K01381//saccharopepsin [EC:3.4.23.25]	gi|567200018|ref|XP_006407304.1|//hypothetical protein EUTSA_v10020732mg [Eutrema salsugineum]	None	NANA	Aspartic proteinase NANA, chloroplast [Source:UniProtKB/Swiss-Prot;Acc:Q9LTW4]	N/A	N/A
BnaC01g27670D	GSBRNA2T00086312001	ATP PHOSPHORIBOSYL TRANSFERASE1	ATATP-PRT1	5.195	2.377	7.18e-21	4.9e-17	GO:0009532//plastid stroma;GO:0005737//cytoplasm	GO:0000287//magnesium ion binding;GO:0046872//metal ion binding;GO:0016763//transferase activity, transferring pentosyl groups;GO:0003879//ATP phosphoribosyltransferase activity	GO:0005982//starch metabolic process;GO:0000097//sulfur amino acid biosynthetic process;GO:0005984//disaccharide metabolic process;GO:0000105//histidine biosynthetic process;GO:0006547//histidine metabolic process;GO:0006566//threonine metabolic process;GO:0048588//developmental cell growth	K00765//ATP phosphoribosyltransferase [EC:2.4.2.17]	XP_013620408.1//PREDICTED: ATP phosphoribosyltransferase 1, chloroplastic [Brassica oleracea var. oleracea];gi|567129712|ref|XP_006392338.1|//hypothetical protein EUTSA_v10023501mg [Eutrema salsugineum]	BnaC01g27670D protein [Source:UniProtKB/TrEMBL;Acc:A0A078IC96]	N/A	N/A	Bra035466	AT1G58080 (E=2e-190) ATATP-PRT1, HISN1A | ATATP-PRT1 (ATP PHOSPHORIBOSYL TRANSFERASE 1); ATP phosphoribosyltransferase
BnaA02g33450D	GSBRNA2T00046070001	SIMILAR TO RCD ONE5	SRO5	5.192	2.376	0.000356833	0.0226959	GO:0043231//intracellular membrane-bounded organelle	NA	GO:0010243//response to organonitrogen compound;GO:0006970//response to osmotic stress;GO:0044237//cellular metabolic process	K13459//disease resistance protein RPS2	gi|567138033|ref|XP_006394384.1|//hypothetical protein EUTSA_v10004619mg [Eutrema salsugineum]	BnaA02g33450D protein [Source:UniProtKB/TrEMBL;Acc:A0A078H1P6]	SRO5	Probable inactive poly [ADP-ribose] polymerase SRO5 [Source:UniProtKB/Swiss-Prot;Acc:Q9FJJ3]	Bra029254	AT5G62520 (E=1e-136) SRO5 | SRO5 (SIMILAR TO RCD ONE 5); NAD+ ADP-ribosyltransferase
BnaA06g22020D	GSBRNA2T00109881001	SERINE/THREONINE PROTEIN KINASE1	SR1	5.186	2.375	0.000148391	0.0133731	GO:0043231//intracellular membrane-bounded organelle;GO:0005634//nucleus;GO:0009506//plasmodesma;GO:0005773//vacuole	GO:0005515//protein binding;GO:0004674//protein serine/threonine kinase activity;GO:0005524//ATP binding;GO:0016301//kinase activity	GO:0007165//signal transduction;GO:0035556//intracellular signal transduction;GO:0018107//peptidyl-threonine phosphorylation;GO:0044260//cellular macromolecule metabolic process;GO:0018105//peptidyl-serine phosphorylation;GO:0006952//defense response;GO:0044238//primary metabolic process;GO:0009725//response to hormone;GO:0051707//response to other organism	K07198//5'-AMP-activated protein kinase, catalytic alpha subunit [EC:2.7.11.11];K12761//carbon catabolite-derepressing protein kinase [EC:2.7.11.1]	gi|565459510|ref|XP_006287754.1|//hypothetical protein CARUB_v10000965mg [Capsella rubella];XP_018472213.1//PREDICTED: CBL-interacting serine/threonine-protein kinase 14 [Raphanus sativus]	None	N/A	N/A	Bra010095	AT5G01820 (E=1e-016) ATSR1, SnRK3.15, CIPK14, ATCIPK14 | ATSR1 (ARABIDOPSIS THALIANA SERINE/THREONINE PROTEIN KINASE 1); ATP binding / kinase/ protein kinase/ protein serine/threonine kinase
BnaA09g54410D	GSBRNA2T00065140001	Trypsin and protease inhibitor family protein		5.146	2.363	0.00011438	0.0113581	NA	NA	NA	NA	gi|18146718|dbj|BAA19578.2|//water-soluble chlorophyll protein precursor [Lepidium virginicum]	BnaA09g54410D protein [Source:UniProtKB/TrEMBL;Acc:A0A078JMC4]	N/A	N/A	Bra041132	AT1G72290 (E=6e-031) | trypsin and protease inhibitor family protein / Kunitz family protein
BnaA10g22140D	GSBRNA2T00135930001			5.13	2.359	0.000746669	0.035416	NA	NA	GO:0042743//hydrogen peroxide metabolic process;GO:0045333//cellular respiration;GO:0009627//systemic acquired resistance	NA	gi|72384472|gb|AAZ67588.1|//80A08_3 [Brassica rapa subsp. pekinensis]	None	AT5G10040	At5g10040 [Source:UniProtKB/TrEMBL;Acc:Q9LX24]	Bra009062	AT5G10040 (E=1e-013) | unknown protein
BnaC04g39180D	GSBRNA2T00127723001	Replication factor A1		5.104	2.352	0.000524352	0.0287215	NA	NA	NA	K07466//replication factor A1	gi|297836636|ref|XP_002886200.1|//predicted protein [Arabidopsis lyrata subsp. lyrata];CDY30825.1//BnaC05g22010D [Brassica napus]	None	N/A	N/A	N/A	N/A
BnaC05g42800D	GSBRNA2T00110923001	Kinesin family member C2/C3		5.036	2.332	0.000504948	0.0281312	GO:0015630//microtubule cytoskeleton	GO:0003774//motor activity;GO:0032550//purine ribonucleoside binding	GO:0006928//movement of cell or subcellular component;GO:0016458//gene silencing;GO:0007010//cytoskeleton organization;GO:0034968//histone lysine methylation	K10406//kinesin family member C2/C3	gi|567201025|ref|XP_006407585.1|//hypothetical protein EUTSA_v10019993mg [Eutrema salsugineum]	None	AT3G10310	P-loop nucleoside triphosphate hydrolases superfamily protein with CH (Calponin Homology) domain-containing protein [Source:UniProtKB/TrEMBL;Acc:A0A1I9LMT1]	N/A	N/A
BnaA06g23080D	GSBRNA2T00077271001	Chromatin remodeling 24	CHR24	5.021	2.328	0.000173992	0.014984	GO:0043231//intracellular membrane-bounded organelle	GO:0017111//nucleoside-triphosphatase activity;GO:0003676//nucleic acid binding;GO:0032550//purine ribonucleoside binding	GO:0009653//anatomical structure morphogenesis;GO:0003006//developmental process involved in reproduction;GO:0006260//DNA replication;GO:0003002//regionalization;GO:0009799//specification of symmetry;GO:0007049//cell cycle;GO:0010038//response to metal ion	K15192//TATA-binding protein-associated factor [EC:3.6.4.-]	gi|567137462|ref|XP_006394224.1|//hypothetical protein EUTSA_v10003558mg [Eutrema salsugineum]	BnaA06g23080D protein [Source:UniProtKB/TrEMBL;Acc:A0A078I105]	CHR24	Protein CHROMATIN REMODELING 24 [Source:UniProtKB/Swiss-Prot;Acc:Q8W103]	Bra024250	AT5G63950 (E=9e-205) CHR24 | CHR24 (chromatin remodeling 24); ATP binding / DNA binding / helicase/ nucleic acid binding
BnaA05g32030D	GSBRNA2T00038600001	Paramyosin-like protein		4.994	2.32	0.000410263	0.0247422	NA	NA	NA	K10352//myosin heavy chain;K11548//kinetochore protein Nuf2;K01883//cysteinyl-tRNA synthetase [EC:6.1.1.16]	gi|91805491|gb|ABE65474.1|//unknown [Arabidopsis thaliana]	BnaA05g32030D protein [Source:UniProtKB/TrEMBL;Acc:A0A078GRF7]	AT3G05130	Paramyosin-like protein [Source:UniProtKB/TrEMBL;Acc:Q9MAA6]	Bra039459	AT3G05130 (E=3e-118) | unknown protein
BnaC02g38030D	GSBRNA2T00117713001	HXXXD-type acyl-transferase-like protein		4.98	2.316	0.000501145	0.0279634	NA	GO:0003988//acetyl-CoA C-acyltransferase activity	GO:0006694//steroid biosynthetic process;GO:0016104//triterpenoid biosynthetic process	K14329//agmatine coumaroyltransferase [EC:2.3.1.64 2.3.1.-];K13264//isoflavone 7-O-glucoside-6''-O-malonyltransferase [EC:2.3.1.115]	gi|15230034|ref|NP_189605.1|//HXXXD-type acyl-transferase-like protein [Arabidopsis thaliana]	None	N/A	N/A	N/A	N/A
BnaC09g06820D	GSBRNA2T00134779001			4.909	2.296	0.00113611	0.0454103	NA	NA	GO:0042743//hydrogen peroxide metabolic process;GO:0045333//cellular respiration;GO:0009627//systemic acquired resistance	NA	gi|567136830|ref|XP_006394066.1|//hypothetical protein EUTSA_v10005237mg [Eutrema salsugineum]	BnaA09g07110D protein [Source:UniProtKB/TrEMBL;Acc:A0A078CVW8]	AT5G65207	Uncharacterized protein At5g65207 [Source:UniProtKB/TrEMBL;Acc:Q8RXW8]	Bra037808	AT5G65207 (E=3e-019) | unknown protein
BnaCnng67880D	GSBRNA2T00098196001	1-Aminocyclopropane-1-carboxylate oxidase 1	ACO1	4.882	2.288	2.16e-05	0.00419003	GO:0043231//intracellular membrane-bounded organelle;GO:0016020//membrane;GO:0005911//cell-cell junction;GO:0005576//extracellular region;GO:0044444//cytoplasmic part	GO:0003729//mRNA binding;GO:0016705//oxidoreductase activity, acting on paired donors, with incorporation or reduction of molecular oxygen;GO:0016836//hydro-lyase activity;GO:0016641//oxidoreductase activity, acting on the CH-NH2 group of donors, oxygen as acceptor;GO:0046914//transition metal ion binding;GO:0051536//iron-sulfur cluster binding	GO:0072350//tricarboxylic acid metabolic process;GO:0009267//cellular response to starvation;GO:0006007//glucose catabolic process;GO:0034614//cellular response to reactive oxygen species;GO:0006970//response to osmotic stress;GO:0009692//ethylene metabolic process;GO:0010039//response to iron ion;GO:0055080//cation homeostasis;GO:0006996//organelle organization;GO:0044260//cellular macromolecule…	K05933//aminocyclopropanecarboxylate oxidase [EC:1.14.17.4]	gi|567205875|ref|XP_006408876.1|//hypothetical protein EUTSA_v10002047mg [Eutrema salsugineum]	BnaCnng67880D protein [Source:UniProtKB/TrEMBL;Acc:A0A078JV89]	ACO1	1-aminocyclopropane-1-carboxylate oxidase 1 [Source:UniProtKB/Swiss-Prot;Acc:Q9ZUN4]	N/A	N/A
BnaUnng02050D	GSBRNA2T00059745001	Receptor protein kinase	PERK1	4.845	2.277	0.00118539	0.0465233	NA	NA	NA	NA	gi|13447449|gb|AAK21965.1|//receptor protein kinase PERK1 [Brassica napus]	BnaUnng02050D protein [Source:UniProtKB/TrEMBL;Acc:A0A078JP88]	N/A	N/A	N/A	N/A
BnaC01g43360D	GSBRNA2T00091857001			4.82	2.269	2.92e-05	0.0049692	NA	NA	NA	NA	CDY48828.1//BnaC01g43360D [Brassica napus]	BnaC01g43360D protein [Source:UniProtKB/TrEMBL;Acc:A0A078II83]	N/A	N/A	N/A	N/A
BnaA07g37340D	GSBRNA2T00053531001	Extensin 4	EXT4	4.814	2.267	0.000385755	0.0237986	NA	NA	NA	NA	NA	BnaA07g37340D protein [Source:UniProtKB/TrEMBL;Acc:A0A078JI76]	ATEXT4	extensin 4 [Source:TAIR;Acc:AT1G76930]	N/A	N/A
BnaA02g30740D	GSBRNA2T00055421001	Beta-D-xylosidase 1	BXL1	4.79	2.26	0.000402558	0.0244318	GO:0005618//cell wall;GO:0005576//extracellular region	GO:0004553//hydrolase activity, hydrolyzing O-glycosyl compounds	GO:0003006//developmental process involved in reproduction;GO:0044238//primary metabolic process	K15920//xylan 1,4-beta-xylosidase [EC:3.2.1.37]	gi|567140444|ref|XP_006395069.1|//hypothetical protein EUTSA_v10003681mg [Eutrema salsugineum]	BnaA02g30740D protein [Source:UniProtKB/TrEMBL;Acc:A0A078HAP6]	BXL1	Beta-D-xylosidase 1 [Source:UniProtKB/Swiss-Prot;Acc:Q9FGY1]	Bra020646	AT5G49360 (E=0.0) BXL1, ATBXL1 | BXL1 (BETA-XYLOSIDASE 1); hydrolase, hydrolyzing O-glycosyl compounds
BnaA01g28120D	GSBRNA2T00010064001	Aquaporin TIP2-1	TIP2-1	4.771	2.254	9.74e-06	0.00243537	GO:0031224//intrinsic component of membrane;GO:0005618//cell wall;GO:0031090//organelle membrane;GO:0005911//cell-cell junction;GO:0000322//storage vacuole;GO:0009526//plastid envelope;GO:0000325//plant-type vacuole	GO:0042887//amide transmembrane transporter activity;GO:0005372//water transmembrane transporter activity;GO:0005275//amine transmembrane transporter activity	GO:0006970//response to osmotic stress;GO:0019755//one-carbon compound transport;GO:0006873//cellular ion homeostasis;GO:0006996//organelle organization;GO:0042044//fluid transport;GO:0070838//divalent metal ion transport	K09873//aquaporin TIP	gi|567198467|ref|XP_006406857.1|//hypothetical protein EUTSA_v10021303mg [Eutrema salsugineum]	BnaA01g28120D protein [Source:UniProtKB/TrEMBL;Acc:A0A078G0V8]	TIP2-1	Aquaporin TIP2-1 [Source:UniProtKB/Swiss-Prot;Acc:Q41951]	Bra021171	AT3G16240 (E=2e-100) DELTA-TIP, TIP2;1, DELTA-TIP1, AQP1, ATTIP2;1 | DELTA-TIP; ammonia transporter/ methylammonium transmembrane transporter/ water channel
BnaCnng33000D	GSBRNA2T00023462001	1-Aminocyclopropane-1-carboxylate oxidase 1	ACO1	4.746	2.247	0.000132485	0.0124084	GO:0043231//intracellular membrane-bounded organelle;GO:0016020//membrane;GO:0005911//cell-cell junction;GO:0005576//extracellular region;GO:0044444//cytoplasmic part	GO:0003729//mRNA binding;GO:0016705//oxidoreductase activity, acting on paired donors, with incorporation or reduction of molecular oxygen;GO:0016836//hydro-lyase activity;GO:0016641//oxidoreductase activity, acting on the CH-NH2 group of donors, oxygen as acceptor;GO:0046914//transition metal ion binding;GO:0051536//iron-sulfur cluster binding	GO:0072350//tricarboxylic acid metabolic process;GO:0009267//cellular response to starvation;GO:0006007//glucose catabolic process;GO:0034614//cellular response to reactive oxygen species;GO:0006970//response to osmotic stress;GO:0009692//ethylene metabolic process;GO:0010039//response to iron ion;GO:0055080//cation homeostasis;GO:0006996//organelle organization;GO:0044260//cellular macromolecule…	K05933//aminocyclopropanecarboxylate oxidase [EC:1.14.17.4]	gi|567205875|ref|XP_006408876.1|//hypothetical protein EUTSA_v10002047mg [Eutrema salsugineum]	BnaCnng33000D protein [Source:UniProtKB/TrEMBL;Acc:A0A078J3E5]	ACO1	1-aminocyclopropane-1-carboxylate oxidase 1 [Source:UniProtKB/Swiss-Prot;Acc:Q9ZUN4]	N/A	N/A
BnaC01g37800D	GSBRNA2T00026300001			4.745	2.247	0.000123034	0.011848	GO:0005911//cell-cell junction;GO:0000325//plant-type vacuole	GO:0016788//hydrolase activity, acting on ester bonds	GO:0006886//intracellular protein transport;GO:0044238//primary metabolic process;GO:0006996//organelle organization	NA	gi|568404557|gb|AHD26993.1|//MVP1, partial [Pachycladon enysii];CDY24200.1//BnaC01g37800D [Brassica napus]	BnaC01g37800D protein [Source:UniProtKB/TrEMBL;Acc:A0A078GCI0]	N/A	N/A	Bra038054	NA
BnaC05g37160D	GSBRNA2T00044724001	Aquaporin TIP2-1	TIP2-1	4.685	2.228	0.000114024	0.0113463	GO:0031224//intrinsic component of membrane;GO:0005618//cell wall;GO:0031090//organelle membrane;GO:0005911//cell-cell junction;GO:0000322//storage vacuole;GO:0009526//plastid envelope;GO:0000325//plant-type vacuole	GO:0042887//amide transmembrane transporter activity;GO:0005372//water transmembrane transporter activity;GO:0005275//amine transmembrane transporter activity	GO:0006970//response to osmotic stress;GO:0019755//one-carbon compound transport;GO:0006873//cellular ion homeostasis;GO:0006996//organelle organization;GO:0042044//fluid transport;GO:0070838//divalent metal ion transport	K09873//aquaporin TIP	gi|3298327|dbj|BAA31452.1|//delta-VM23 [Raphanus sativus]	BnaC05g37160D protein [Source:UniProtKB/TrEMBL;Acc:A0A078GXB0]	TIP2-1	Aquaporin TIP2-1 [Source:UniProtKB/Swiss-Prot;Acc:Q41951]	N/A	N/A
BnaC07g29570D	GSBRNA2T00133581001	CBL-interacting serine/threonine-protein kinase 25	CIPK25	4.652	2.218	6.6e-05	0.00834313	GO:0016020//membrane	GO:0004672//protein kinase activity;GO:0032550//purine ribonucleoside binding	GO:0006464//cellular protein modification process;GO:0006952//defense response;GO:0007154//cell communication;GO:0006796//phosphate-containing compound metabolic process	K07198//5'-AMP-activated protein kinase, catalytic alpha subunit [EC:2.7.11.11]	gi|455659391|gb|AGG35952.1|//CBL-interacting protein kinase 25 [Brassica napus]	Non-specific serine/threonine protein kinase [Source:UniProtKB/TrEMBL;Acc:V9MHQ9]	CIPK25	CBL-interacting serine/threonine-protein kinase 25 [Source:UniProtKB/Swiss-Prot;Acc:Q8W1D5]	N/A	N/A
BnaA07g08060D	GSBRNA2T00089828001			4.517	2.175	0.000198099	0.0162577	GO:0009536//plastid	NA	NA	NA	gi|565497518|ref|XP_006306398.1|//hypothetical protein CARUB_v10012307mg, partial [Capsella rubella]	BnaA07g08060D protein [Source:UniProtKB/TrEMBL;Acc:A0A078FMG8]	AT1G29270	unknown protein; BEST Arabidopsis thaliana protein match is: unknown protein (TAIR:AT2G40435.1); Ha. [Source:TAIR;Acc:AT1G29270]	Bra030132	AT1G29270 (E=2e-042) | unknown protein
BnaA06g27710D	GSBRNA2T00147639001			4.491	2.167	3.49e-08	2.97e-05	GO:0005618//cell wall	NA	NA	NA	gi|567139491|ref|XP_006394799.1|//hypothetical protein EUTSA_v10004442mg [Eutrema salsugineum]	None	AT5G25460	At5g25460 [Source:UniProtKB/TrEMBL;Acc:Q94F20]	Bra009841	AT5G25460 (E=7e-194) | unknown protein
BnaA05g23460D	GSBRNA2T00104989001	Aquaporin TIP2-1	TIP2-1	4.438	2.15	2.91e-05	0.00496008	GO:0031224//intrinsic component of membrane;GO:0005618//cell wall;GO:0031090//organelle membrane;GO:0005911//cell-cell junction;GO:0000322//storage vacuole;GO:0009526//plastid envelope;GO:0000325//plant-type vacuole	GO:0042887//amide transmembrane transporter activity;GO:0005372//water transmembrane transporter activity;GO:0005275//amine transmembrane transporter activity	GO:0006970//response to osmotic stress;GO:0019755//one-carbon compound transport;GO:0006873//cellular ion homeostasis;GO:0006996//organelle organization;GO:0042044//fluid transport;GO:0070838//divalent metal ion transport	K09873//aquaporin TIP	gi|3298327|dbj|BAA31452.1|//delta-VM23 [Raphanus sativus]	None	TIP2-1	Aquaporin TIP2-1 [Source:UniProtKB/Swiss-Prot;Acc:Q41951]	Bra027181	AT3G16240 (E=6e-116) DELTA-TIP, TIP2;1, DELTA-TIP1, AQP1, ATTIP2;1 | DELTA-TIP; ammonia transporter/ methylammonium transmembrane transporter/ water channel
BnaA07g22400D	GSBRNA2T00099460001	SULFOTRANSFERASE16	SOT16	4.437	2.15	5.13e-06	0.0015718	NA	GO:0047364//desulfoglucosinolate sulfotransferase activity	GO:0009683//indoleacetic acid metabolic process;GO:0006568//tryptophan metabolic process;GO:0000097//sulfur amino acid biosynthetic process;GO:0006952//defense response;GO:0019758//glycosinolate biosynthetic process	K11821//desulfoglucosinolate sulfotransferase A/B/C [EC:2.8.2.-]	gi|237682450|gb|ACR10272.1|//sulfotransferase 5b [Brassica rapa subsp. pekinensis]	None	N/A	N/A	Bra003819	AT1G74100 (E=2e-049) SOT16, ATSOT16, CORI-7, ATST5A | SOT16 (SULFOTRANSFERASE 16); desulfoglucosinolate sulfotransferase/ sulfotransferase
BnaC08g13830D	GSBRNA2T00012862001	Aspartyl protease AED3	AED3	4.409	2.141	8.46e-06	0.00220807	GO:0005618//cell wall;GO:0005576//extracellular region	NA	GO:0019538//protein metabolic process	K00924//kinase [EC:2.7.1.-];K01381//saccharopepsin [EC:3.4.23.25]	gi|567153609|ref|XP_006417541.1|//hypothetical protein EUTSA_v10007613mg [Eutrema salsugineum]	BnaC08g13830D protein [Source:UniProtKB/TrEMBL;Acc:A0A078G2D0]	AED3	Aspartyl protease AED3 [Source:UniProtKB/Swiss-Prot;Acc:O04496]	N/A	N/A
BnaC05g15780D	GSBRNA2T00047743001	Dehydrin ERD10	ERD10	4.405	2.139	3.48e-05	0.0055887	GO:0043231//intracellular membrane-bounded organelle;GO:0005911//cell-cell junction;GO:0044444//cytoplasmic part	GO:0008092//cytoskeletal protein binding	GO:0009414//response to water deprivation;GO:0006007//glucose catabolic process;GO:0006970//response to osmotic stress;GO:0009409//response to cold;GO:0009845//seed germination;GO:0009408//response to heat;GO:0006996//organelle organization;GO:0006952//defense response;GO:0009725//response to hormone;GO:0010038//response to metal ion;GO:0042044//fluid transport	NA	gi|38564509|gb|AAR23753.1|//dehydrin [Brassica napus]	BnaC05g15780D protein [Source:UniProtKB/TrEMBL;Acc:Q69BP4]	ERD10	Dehydrin ERD10 [Source:UniProtKB/Swiss-Prot;Acc:P42759]	Bra025819	AT1G20450 (E=1e-029) LTI29, LTI45, ERD10 | ERD10 (EARLY RESPONSIVE TO DEHYDRATION 10); actin binding
BnaAnng34290D	GSBRNA2T00004628001	SIMILAR TO RCD ONE5	SRO5	4.388	2.134	1.84e-06	0.000758638	GO:0043231//intracellular membrane-bounded organelle	NA	GO:0010243//response to organonitrogen compound;GO:0006970//response to osmotic stress;GO:0044237//cellular metabolic process	K13459//disease resistance protein RPS2	gi|567138033|ref|XP_006394384.1|//hypothetical protein EUTSA_v10004619mg [Eutrema salsugineum]	BnaAnng34290D protein [Source:UniProtKB/TrEMBL;Acc:A0A078JYK1]	SRO5	Probable inactive poly [ADP-ribose] polymerase SRO5 [Source:UniProtKB/Swiss-Prot;Acc:Q9FJJ3]	Bra029254	AT5G62520 (E=1e-136) SRO5 | SRO5 (SIMILAR TO RCD ONE 5); NAD+ ADP-ribosyltransferase
BnaA09g35710D	GSBRNA2T00037105001	BTB/POZ domain-containing protein		4.38	2.131	0.000408741	0.0246815	NA	NA	GO:0045491//xylan metabolic process	K10523//speckle-type POZ protein	gi|15228868|ref|NP_191182.1|//BTB/POZ domain-containing protein [Arabidopsis thaliana]	BnaA09g35710D protein [Source:UniProtKB/TrEMBL;Acc:A0A078GPG5]	AT3G56230	BTB/POZ domain-containing protein At3g56230 [Source:UniProtKB/Swiss-Prot;Acc:Q9LYL9]	Bra007229	AT3G56230 (E=6e-126) | speckle-type POZ protein-related
BnaA01g33320D	GSBRNA2T00057206001	Starch synthase 2	SS2	4.249	2.087	4.55e-12	1.36e-08	GO:0031090//organelle membrane;GO:0005911//cell-cell junction;GO:0009536//plastid	GO:0046527//glucosyltransferase activity;GO:0016843//amine-lyase activity	GO:0009247//glycolipid biosynthetic process;GO:0006950//response to stress;GO:0006073//cellular glucan metabolic process;GO:0032958//inositol phosphate biosynthetic process;GO:0007568//aging;GO:0010035//response to inorganic substance;GO:0009725//response to hormone;GO:0009059//macromolecule biosynthetic process;GO:0015698//inorganic anion transport	K00703//starch synthase [EC:2.4.1.21]	XP_018510560.1//PREDICTED: starch synthase 2, chloroplastic/amyloplastic-like [Brassica rapa];gi|297828626|ref|XP_002882195.1|//hypothetical protein ARALYDRAFT_477411 [Arabidopsis lyrata subsp. lyrata]	BnaA01g33320D protein (Fragment) [Source:UniProtKB/TrEMBL;Acc:A0A078HD22]	SS2	Starch synthase, chloroplastic/amyloplastic (Fragment) [Source:UniProtKB/TrEMBL;Acc:W8QNS2]	Bra021487	AT3G01180 (E=1e-058) AtSS2 | AtSS2 (starch synthase 2); transferase, transferring glycosyl groups
BnaC03g21590D	GSBRNA2T00079106001	Annexin D4	ANN4	4.247	2.086	3.48e-07	0.000223265	GO:0005911//cell-cell junction;GO:0009536//plastid	GO:0046872//metal ion binding;GO:0005543//phospholipid binding	GO:0006970//response to osmotic stress;GO:0009725//response to hormone	K17099	gi|291092720|gb|ADD74397.1|//annexin 4 [Brassica juncea]	BnaC03g21590D protein [Source:UniProtKB/TrEMBL;Acc:A0A078FMY7]	ANN4	Annexin D4 [Source:UniProtKB/Swiss-Prot;Acc:Q9ZVJ6]	Bra000090	AT2G38750 (E=9e-152) ANNAT4 | ANNAT4 (ANNEXIN ARABIDOPSIS 4); calcium ion binding / calcium-dependent phospholipid binding
BnaCnng51800D	GSBRNA2T00055518001	Pentatricopeptide repeat-containing protein		4.208	2.073	1.17e-11	3.28e-08	GO:0043231//intracellular membrane-bounded organelle	NA	NA	K17964//leucine-rich PPR motif-containing protein, mitochondrial	gi|567197785|ref|XP_006406664.1|//hypothetical protein EUTSA_v10020183mg [Eutrema salsugineum]	BnaCnng51800D protein [Source:UniProtKB/TrEMBL;Acc:A0A078JLH4]	AT3G18020	Pentatricopeptide repeat-containing protein At3g18020 [Source:UniProtKB/Swiss-Prot;Acc:Q9LSK8]	N/A	N/A
BnaC03g03340D	GSBRNA2T00134522001	Replication factor A1		4.187	2.066	0.000362477	0.0229184	GO:0043231//intracellular membrane-bounded organelle	GO:0003676//nucleic acid binding	GO:0006305//DNA alkylation;GO:0000725//recombinational repair;GO:0016458//gene silencing;GO:0006260//DNA replication;GO:0009411//response to UV;GO:0034968//histone lysine methylation;GO:0009908//flower development;GO:0048229//gametophyte development;GO:0000086//G2/M transition of mitotic cell cycle	K07466//replication factor A1	gi|567171593|ref|XP_006399289.1|//hypothetical protein EUTSA_v10013014mg [Eutrema salsugineum]	None	N/A	N/A	N/A	N/A
BnaA06g34860D	GSBRNA2T00001885001	MLP-LIKE PROTEIN 328	MLP328	4.155	2.055	0.000508317	0.0281888	GO:0043231//intracellular membrane-bounded organelle;GO:0044444//cytoplasmic part	GO:0046914//transition metal ion binding	GO:0014070//response to organic cyclic compound;GO:0000041//transition metal ion transport;GO:0003006//developmental process involved in reproduction;GO:0009267//cellular response to starvation;GO:0015698//inorganic anion transport;GO:0010038//response to metal ion	NA	gi|567143433|ref|XP_006395887.1|//hypothetical protein EUTSA_v10005073mg [Eutrema salsugineum]	BnaA06g34860D protein [Source:UniProtKB/TrEMBL;Acc:A0A078FY18]	N/A	N/A	Bra024879	AT2G01520 (E=8e-078) MLP328 | MLP328 (MLP-LIKE PROTEIN 328); copper ion binding
BnaC03g48080D	GSBRNA2T00124959001			4.071	2.025	3.46e-08	2.97e-05	GO:0042579//microbody	GO:0003824//catalytic activity;GO:0036094//small molecule binding	GO:0044710	K02934//large subunit ribosomal protein L6e;K00059//3-oxoacyl-[acyl-carrier protein] reductase [EC:1.1.1.100];K10256//omega-6 fatty acid desaturase / acyl-lipid omega-6 desaturase (Delta-12 desaturase) [EC:1.14.19.6 1.14.19.22]	gi|567186283|ref|XP_006403474.1|//hypothetical protein EUTSA_v10010605mg [Eutrema salsugineum]	BnaC03g48080D protein [Source:UniProtKB/TrEMBL;Acc:A0A078F431]	N/A	N/A	N/A	N/A
BnaA02g10050D	GSBRNA2T00041471001			4.065	2.023	0.000717543	0.0346189	NA	NA	NA	NA	gi|18423566|ref|NP_568802.1|//uncharacterized protein [Arabidopsis thaliana]	BnaA02g10050D protein [Source:UniProtKB/TrEMBL;Acc:A0A078GVY7]	N/A	N/A	Bra022678	AT5G53880 (E=4e-011) | unknown protein
BnaC05g26650D	GSBRNA2T00124203001	Hexokinase-3	HKL1	4.038	2.014	1.77e-05	0.00366098	GO:0031306//intrinsic component of mitochondrial outer membrane	GO:0004396//hexokinase activity;GO:0032550//purine ribonucleoside binding	GO:0006007//glucose catabolic process;GO:0006970//response to osmotic stress;GO:0048468//cell development;GO:0006796//phosphate-containing compound metabolic process	K00844//hexokinase [EC:2.7.1.1]	gi|567133138|ref|XP_006393149.1|//hypothetical protein EUTSA_v10011415mg [Eutrema salsugineum]	Phosphotransferase [Source:UniProtKB/TrEMBL;Acc:A0A078F6L8]	HKL1	Hexokinase-3 [Source:UniProtKB/Swiss-Prot;Acc:Q9LPS1]	N/A	N/A
BnaC02g38630D	GSBRNA2T00120672001			3.998	1.999	7.25e-05	0.00881432	GO:0044444//cytoplasmic part	NA	NA	NA	gi|567140809|ref|XP_006395175.1|//hypothetical protein EUTSA_v10005050mg [Eutrema salsugineum]	None	AT5G48480	Uncharacterized protein At5g48480 [Source:UniProtKB/Swiss-Prot;Acc:Q9LV66]	N/A	N/A
BnaA03g05810D	GSBRNA2T00130094001			3.957	1.984	3.01e-05	0.00508058	GO:0043231//intracellular membrane-bounded organelle	NA	NA	NA	gi|567174441|ref|XP_006400134.1|//hypothetical protein EUTSA_v10014096mg [Eutrema salsugineum]	None	AT5G16030	unknown protein; BEST Arabidopsis thaliana protein match is: unknown protein (TAIR:AT3G02500.1); Ha. [Source:TAIR;Acc:AT5G16030]	Bra006337	AT5G16030 (E=7e-120) | unknown protein
BnaA03g40550D	GSBRNA2T00113502001	BARELY ANY MERISTEM2	BAM2	3.953	1.983	1.96e-10	3.22e-07	GO:0031224//intrinsic component of membrane;GO:0009532//plastid stroma	GO:0016160//amylase activity;GO:0016628//oxidoreductase activity, acting on the CH-CH group of donors, NAD or NADP as acceptor;GO:0004702//signal transducer, downstream of receptor, with serine/threonine kinase activity;GO:0005102//receptor binding;GO:0032550//purine ribonucleoside binding;GO:0043167//ion binding	GO:0005982//starch metabolic process;GO:0003006//developmental process involved in reproduction;GO:0006950//response to stress;GO:0060918//auxin transport;GO:0005984//disaccharide metabolic process;GO:0071555//cell wall organization;GO:0010073//meristem maintenance;GO:0043479//pigment accumulation in tissues in response to UV light;GO:0000226//microtubule cytoskeleton organization;GO:0009826//uni…	K00924//kinase [EC:2.7.1.-]	gi|567188497|ref|XP_006404116.1|//hypothetical protein EUTSA_v10010092mg [Eutrema salsugineum]	None	BAM2	Leucine-rich repeat receptor-like serine/threonine-protein kinase BAM2 [Source:UniProtKB/Swiss-Prot;Acc:Q9M2Z1]	Bra012925	AT3G49670 (E=0.0) BAM2 | BAM2 (BARELY ANY MERISTEM 2); ATP binding / protein binding / protein kinase/ protein serine/threonine kinase
BnaA08g05900D	GSBRNA2T00021081001	ARM repeat superfamily protein		3.926	1.973	0.000293725	0.0205109	NA	NA	GO:0014070//response to organic cyclic compound;GO:0007010//cytoskeleton organization;GO:0006461//protein complex assembly	K11592//endoribonuclease Dicer [EC:3.1.26.-];K10532//heparan-alpha-glucosaminide N-acetyltransferase [EC:2.3.1.78]	gi|565444739|ref|XP_006284214.1|//hypothetical protein CARUB_v10005371mg [Capsella rubella]	BnaA08g05900D protein [Source:UniProtKB/TrEMBL;Acc:A0A078G8I5]	AT4G15830	ARM repeat superfamily protein [Source:UniProtKB/TrEMBL;Acc:F4JKW9]	Bra038063	AT4G15830 (E=6e-124) | binding
BnaA07g11450D	GSBRNA2T00112350001	EARLY RESPONSIVE TO DEHYDRATION 10	ERD10	3.9	1.963	7.26e-07	0.000398763	GO:0043231//intracellular membrane-bounded organelle;GO:0005911//cell-cell junction;GO:0044444//cytoplasmic part	GO:0008092//cytoskeletal protein binding	GO:0009414//response to water deprivation;GO:0006970//response to osmotic stress;GO:0009409//response to cold;GO:0009845//seed germination;GO:0009725//response to hormone	NA	gi|300252251|gb|ADJ96373.1|//cold-regulated protein [Brassica napus]	Cold-regulated protein [Source:UniProtKB/TrEMBL;Acc:D9IUY3]	ERD10	Dehydrin ERD10 [Source:UniProtKB/Swiss-Prot;Acc:P42759]	Bra012230	AT1G20450 (E=7e-028) LTI29, LTI45, ERD10 | ERD10 (EARLY RESPONSIVE TO DEHYDRATION 10); actin binding
BnaC08g12490D	GSBRNA2T00104493001	Asparagine synthase (glutamine-hydrolysing)		3.878	1.955	6.38e-11	1.17e-07	GO:0016020//membrane;GO:0043231//intracellular membrane-bounded organelle;GO:0005911//cell-cell junction;GO:0044444//cytoplasmic part	GO:0005488//binding	GO:0042743//hydrogen peroxide metabolic process;GO:0009627//systemic acquired resistance	K01953//asparagine synthase (glutamine-hydrolysing) [EC:6.3.5.4]	gi|567218888|ref|XP_006413073.1|//hypothetical protein EUTSA_v10026074mg [Eutrema salsugineum]	None	AT4G27450	AT4g27450/F27G19_50 [Source:UniProtKB/TrEMBL;Acc:Q93V62]	N/A	N/A
BnaA07g25810D	GSBRNA2T00102208001	Probable calcium-binding protein	CML23	3.815	1.932	0.000127466	0.0121669	GO:0016020//membrane;GO:0043231//intracellular membrane-bounded organelle	GO:0046872//metal ion binding	GO:0009605//response to external stimulus;GO:0043200//response to amino acid;GO:0000302//response to reactive oxygen species;GO:0009908//flower development;GO:0051171//regulation of nitrogen compound metabolic process;GO:0006952//defense response;GO:0048571//long-day photoperiodism;GO:0009725//response to hormone;GO:0009642//response to light intensity;GO:0010038//response to metal ion	K13448//calcium-binding protein CML	gi|565488299|ref|XP_006301789.1|//hypothetical protein CARUB_v10022253mg [Capsella rubella]	None	CML23	Probable calcium-binding protein CML23 [Source:UniProtKB/Swiss-Prot;Acc:Q9C8Y1]	Bra004165	AT5G37770 (E=3e-065) TCH2, CML24 | TCH2 (TOUCH 2); calcium ion binding
BnaA06g33260D	GSBRNA2T00078007001	Homocysteine S-methyltransferase 1	HMT-1	3.79	1.922	0.000211665	0.0169063	NA	GO:0008172//S-methyltransferase activity	GO:0000097//sulfur amino acid biosynthetic process	K00547//homocysteine S-methyltransferase [EC:2.1.1.10]	gi|334306355|sp|A4ZGQ8.1|HMT1_BRAOT//RecName: Full=Homocysteine S-methyltransferase 1; Short=BoHMT1	BnaA06g33260D protein [Source:UniProtKB/TrEMBL;Acc:A0A078FKU3]	HMT-1	Homocysteine S-methyltransferase 1 [Source:UniProtKB/Swiss-Prot;Acc:Q9SDL7]	Bra025171	AT3G25900 (E=2e-132) HMT-1, ATHMT-1 | HMT-1; homocysteine S-methyltransferase
BnaAnng04800D	GSBRNA2T00064762001	HOMEOBOX PROTEIN5	HB5	3.786	1.921	2.8e-06	0.00103632	GO:0043231//intracellular membrane-bounded organelle	GO:0042802//identical protein binding;GO:0044212//transcription regulatory region DNA binding;GO:0001071	GO:0009738//abscisic acid-activated signaling pathway;GO:0006351//transcription, DNA-templated	K09338//homeobox-leucine zipper protein	gi|567136765|ref|XP_006394048.1|//hypothetical protein EUTSA_v10004645mg [Eutrema salsugineum]	BnaAnng04800D protein [Source:UniProtKB/TrEMBL;Acc:A0A078HKI1]	ATHB-5	Homeobox-leucine zipper protein ATHB-5 [Source:UniProtKB/Swiss-Prot;Acc:P46667]	Bra031866	AT5G65310 (E=4e-136) ATHB5, ATHB-5 | ATHB5 (ARABIDOPSIS THALIANA HOMEOBOX PROTEIN 5); protein homodimerization/ sequence-specific DNA binding / transcription activator/ transcription factor
BnaCnng03960D	GSBRNA2T00032432001	Pyruvate decarboxylase 1	PDC1 / PDC4 / PDC3	3.778	1.918	4.93e-11	9.43e-08	GO:0009536//plastid	GO:0016831//carboxy-lyase activity;GO:0046872//metal ion binding;GO:0019842//vitamin binding	GO:0006006//glucose metabolic process;GO:0051603//proteolysis involved in cellular protein catabolic process;GO:0042743//hydrogen peroxide metabolic process;GO:0009627//systemic acquired resistance;GO:0006996//organelle organization	K01568//pyruvate decarboxylase [EC:4.1.1.1]	gi|567169330|ref|XP_006398630.1|//hypothetical protein EUTSA_v10013008mg [Eutrema salsugineum]	BnaCnng03960D protein [Source:UniProtKB/TrEMBL;Acc:A0A078F7N7]	PDC1 / PDC4 / PDC3	Pyruvate decarboxylase 1 [Source:UniProtKB/Swiss-Prot;Acc:O82647] / Pyruvate decarboxylase 4 [Source:UniProtKB/Swiss-Prot;Acc:Q9M040] / Pyruvate decarboxylase 3 [Source:UniProtKB/Swiss-Prot;Acc:Q9M039]	N/A	N/A
BnaC02g03040D	GSBRNA2T00080039001	Exocyst subunit Exo70 family protein	ATEXO70A1	3.775	1.916	5.19e-06	0.00157788	GO:0016020//membrane;GO:0043234//protein complex;GO:0005911//cell-cell junction;GO:0031988;GO:0009536//plastid;GO:0035838//growing cell tip	GO:0005488//binding	GO:0006605//protein targeting;GO:0009826//unidimensional cell growth;GO:0009914//hormone transport;GO:0006007//glucose catabolic process;GO:0010192//mucilage biosynthetic process;GO:0006970//response to osmotic stress;GO:0048588//developmental cell growth;GO:0006996//organelle organization;GO:0010101//post-embryonic root morphogenesis;GO:0000911//cytokinesis by cell plate formation;GO:0010038//re…	K07195//exocyst complex component 7	gi|334187403|ref|NP_001190216.1|//exocyst subunit exo70 family protein A1 [Arabidopsis thaliana]	Exocyst subunit Exo70 family protein [Source:UniProtKB/TrEMBL;Acc:A0A078I5D8]	ATEXO70A1	Exocyst subunit Exo70 family protein [Source:UniProtKB/TrEMBL;Acc:F4KGM7]	Bra028829	AT5G03540 (E=5e-057) ATEXO70A1 | ATEXO70A1 (exocyst subunit EXO70 family protein A1); protein binding
BnaC05g35070D	GSBRNA2T00026707001	Replication factor A1		3.738	1.902	0.0012063	0.0469581	NA	NA	NA	K07466//replication factor A1	gi|567205692|ref|XP_006408822.1|//hypothetical protein EUTSA_v10002031mg [Eutrema salsugineum]	BnaC05g35070D protein [Source:UniProtKB/TrEMBL;Acc:A0A078GGZ2]	N/A	N/A	N/A	N/A
BnaA02g35780D	GSBRNA2T00048272001	ACT domain repeat 4	ACR4	3.714	1.893	0.000712368	0.0344892	GO:0009536//plastid	GO:0031406//carboxylic acid binding	GO:0006520//cellular amino acid metabolic process;GO:0009725//response to hormone	K00688//glycogen phosphorylase [EC:2.4.1.1];K03978//GTP-binding protein	gi|195970393|gb|ACG60681.1|//unknown protein [Brassica oleracea var. alboglabra]	BnaA02g35780D protein [Source:UniProtKB/TrEMBL;Acc:A0A078JJ49]	ACR4	ACT domain repeat 4 [Source:UniProtKB/TrEMBL;Acc:F4I0I7]	Bra038330	AT1G69040 (E=6e-251) ACR4 | ACR4 (ACT REPEAT 4); amino acid binding
BnaCnng38040D	GSBRNA2T00034023001			3.709	1.891	0.000197139	0.0162347	NA	NA	GO:0044763;GO:0006260//DNA replication;GO:0043414//macromolecule methylation	NA	gi|567158816|ref|XP_006418842.1|//hypothetical protein EUTSA_v10002448mg [Eutrema salsugineum]	BnaCnng38040D protein [Source:UniProtKB/TrEMBL;Acc:A0A078J5C4]	AT3G23740	unknown protein; FUNCTIONS IN: molecular_function unknown; INVOLVED IN: biological_process unknown; LOCATED IN: chloroplast; EXPRESSED IN: 9 plant structures; EXPRESSED DURING: C globular stage, F mature embryo stage, petal differentiation and expan /.../tage, E expanded cotyledon stage, D bilateral stage; BEST Arabidopsis thaliana protein match is: unknown protein (TAIR:AT4G14120.1); Ha. [Source…	Bra014976	AT3G23740 (E=4e-109) | unknown protein
BnaA05g07350D	GSBRNA2T00117006001	Interactor of constitutive active ROPs 2	ICR2	3.695	1.885	5.95e-05	0.00768524	GO:0015630//microtubule cytoskeleton	NA	GO:0030865//cortical cytoskeleton organization;GO:0071555//cell wall organization	K12472//epidermal growth factor receptor substrate 15;K09291//nucleoprotein TPR;K10400//kinesin family member 15	gi|565472182|ref|XP_006293893.1|//hypothetical protein CARUB_v10022886mg [Capsella rubella]	None	ICR2	Interactor of constitutive active ROPs 2, chloroplastic [Source:UniProtKB/Swiss-Prot;Acc:Q9ZQC5]	Bra005219	AT2G37080 (E=2e-202) | myosin heavy chain-related
BnaC01g32620D	GSBRNA2T00095870001	TRIGALACTOSYLDIACYLGLYCEROL2	TGD2	3.677	1.878	4.83e-06	0.00149766	NA	NA	NA	NA	gi|567196824|ref|XP_006406397.1|//hypothetical protein EUTSA_v10020922mg [Eutrema salsugineum]	BnaC01g32620D protein [Source:UniProtKB/TrEMBL;Acc:A0A078IJK5]	N/A	N/A	Bra038262	AT3G20320 (E=2e-037) TGD2 | TGD2 (TRIGALACTOSYLDIACYLGLYCEROL2); lipid transporter/ phospholipid binding
BnaA09g13470D	GSBRNA2T00070599001			3.648	1.867	0.000760871	0.0356326	NA	NA	NA	NA	gi|297799086|ref|XP_002867427.1|//predicted protein [Arabidopsis lyrata subsp. lyrata]	BnaA09g13470D protein [Source:UniProtKB/TrEMBL;Acc:A0A078FIY2]	N/A	N/A	N/A	N/A
BnaC06g39280D	GSBRNA2T00148032001	EP1-like glycoprotein 3		3.638	1.863	0.00020593	0.0166943	GO:0043231//intracellular membrane-bounded organelle;GO:0005618//cell wall;GO:0031090//organelle membrane;GO:0005576//extracellular region;GO:0044444//cytoplasmic part	GO:0005488//binding	NA	K04733//interleukin-1 receptor-associated kinase 4 [EC:2.7.11.1];K14962//COMPASS component SWD2;K03327//multidrug resistance protein, MATE family	gi|297842669|ref|XP_002889216.1|//hypothetical protein ARALYDRAFT_895785 [Arabidopsis lyrata subsp. lyrata]	None	AT1G78850 / AT1G78860	EP1-like glycoprotein 3 [Source:UniProtKB/Swiss-Prot;Acc:Q9ZVA4] / EP1-like glycoprotein 4 [Source:UniProtKB/Swiss-Prot;Acc:Q9ZVA5]	Bra035070	AT1G78850 (E=4e-247) | curculin-like (mannose-binding) lectin family protein
BnaC02g12980D	GSBRNA2T00122705001	Kinesin family member 15		3.545	1.826	0.00115759	0.0459612	NA	NA	GO:0045165//cell fate commitment;GO:0016571//histone methylation;GO:0006260//DNA replication;GO:0006468//protein phosphorylation;GO:0010629//negative regulation of gene expression;GO:0048438//floral whorl development;GO:0007010//cytoskeleton organization;GO:0048444//floral organ morphogenesis;GO:0006461//protein complex assembly	K10400//kinesin family member 15	gi|567178931|ref|XP_006401448.1|//hypothetical protein EUTSA_v10012723mg [Eutrema salsugineum]	None	AT5G55520	CONTAINS InterPro DOMAIN/s: Kinesin-related protein (InterPro:IPR010544); BEST Arabidopsis thaliana protein match is: unknown protein (TAIR:AT4G26660.1); Ha. [Source:TAIR;Acc:AT5G55520]	N/A	N/A
BnaC05g24970D	GSBRNA2T00111374001			3.485	1.801	1.81e-05	0.00371607	NA	NA	NA	NA	NA	None	N/A	N/A	N/A	N/A
BnaA06g01990D	GSBRNA2T00021238001	MYROSINASE-BINDING PROTEIN 2	MBP2	3.468	1.794	7.56e-05	0.00902004	NA	NA	GO:0006950//response to stress	NA	gi|1711296|emb|CAA70587.1|//myrosinase binding protein [Brassica napus]	BnaA06g01990D protein [Source:UniProtKB/TrEMBL;Acc:A0A078GE10]	N/A	N/A	Bra018940	AT1G52030 (E=1e-120) MBP2, MBP1.2, F-ATMBP | MBP2 (MYROSINASE-BINDING PROTEIN 2); sugar binding / thioglucosidase binding
Plant_SRP	ENSRNA049475537	Plant signal recognition particle RNA	SRP	3.463	1.792	9.23e-06	0.0023704	NA	NA	NA	NA	NA	Plant signal recognition particle RNA	N/A	N/A	N/A	N/A
BnaC03g51740D	GSBRNA2T00145703001	Invertase/pectin methylesterase inhibitor family protein		3.442	1.783	4.44e-06	0.0014108	NA	GO:0052689//carboxylic ester hydrolase activity;GO:0004857//enzyme inhibitor activity	GO:0006605//protein targeting;GO:0006007//glucose catabolic process;GO:0010243//response to organonitrogen compound;GO:0006970//response to osmotic stress;GO:0042743//hydrogen peroxide metabolic process;GO:0009627//systemic acquired resistance;GO:0006812//cation transport;GO:0006996//organelle organization;GO:0009696//salicylic acid metabolic process;GO:0009626//plant-type hypersensitive response…	K01051//pectinesterase [EC:3.1.1.11]	gi|21618088|gb|AAM67138.1|//ripening-related protein-like [Arabidopsis thaliana]	None	AT5G62350	Plant invertase/pectin methylesterase inhibitor superfamily protein [Source:UniProtKB/TrEMBL;Acc:Q9LVA4]	Bra010075	AT5G62350 (E=2e-089) | invertase/pectin methylesterase inhibitor family protein / DC 1.2 homolog (FL5-2I22)
BnaC04g28680D	GSBRNA2T00070367001	Enoyl-CoA delta isomerase 3	ECI3	3.439	1.782	9.84e-05	0.0102859	GO:0042579//microbody	GO:0016856//racemase and epimerase activity, acting on hydroxy acids and derivatives;GO:0016863//intramolecular oxidoreductase activity, transposing C=C bonds	GO:0043248//proteasome assembly;GO:0009733//response to auxin;GO:0009404//toxin metabolic process;GO:0035966//response to topologically incorrect protein;GO:0048588//developmental cell growth;GO:0009850//auxin metabolic process;GO:0006972//hyperosmotic response;GO:0006511//ubiquitin-dependent protein catabolic process;GO:0009062//fatty acid catabolic process;GO:0009755//hormone-mediated signaling…	K18880//very-long-chain (3R)-3-hydroxyacyl-CoA dehydratase [EC:4.2.1.134]	gi|567222158|ref|XP_006414708.1|//hypothetical protein EUTSA_v10026117mg [Eutrema salsugineum]	BnaC04g28680D protein [Source:UniProtKB/TrEMBL;Acc:A0A078FKS1]	ECI3	Enoyl-CoA delta isomerase 3 [Source:UniProtKB/Swiss-Prot;Acc:O23300]	N/A	N/A
BnaA03g42870D	GSBRNA2T00151111001			3.426	1.776	5.56e-07	0.000316696	NA	NA	NA	NA	NA	None	AT4G16980	Arabinogalactan family protein [Source:UniProtKB/TrEMBL;Acc:Q9FT76]	N/A	N/A
BnaA01g08550D	GSBRNA2T00131251001	FCS-Like Zinc finger 2	FLZ2	3.403	1.767	0.000235981	0.0176945	NA	NA	NA	NA	gi|567221144|ref|XP_006414201.1|//hypothetical protein EUTSA_v10026417mg [Eutrema salsugineum]	None	FLZ2	FCS-Like Zinc finger 2 [Source:UniProtKB/Swiss-Prot;Acc:Q8VZM9]	Bra040173	AT4G17670 (E=7e-044) | senescence-associated protein-related
BnaA01g30830D	GSBRNA2T00097000001		FLR1	3.376	1.755	4.22e-06	0.00138988	GO:0043231//intracellular membrane-bounded organelle;GO:0005618//cell wall;GO:0005911//cell-cell junction;GO:0044444//cytoplasmic part	GO:0005515//protein binding;GO:0004857//enzyme inhibitor activity	GO:0006605//protein targeting;GO:0009626//plant-type hypersensitive response;GO:0003006//developmental process involved in reproduction;GO:0046942//carboxylic acid transport;GO:0006984//ER-nucleus signaling pathway;GO:0009627//systemic acquired resistance;GO:0009755//hormone-mediated signaling pathway	K00924//kinase [EC:2.7.1.-];K01188//beta-glucosidase [EC:3.2.1.21]	gi|260505503|gb|ACX42230.1|//polygalacturonase inhibitory protein [Brassica rapa subsp. oleifera]	BnaA01g30830D protein [Source:UniProtKB/TrEMBL;Acc:A0A078IMG6]	FLR1	FTM4 [Source:UniProtKB/TrEMBL;Acc:A0A178V9V7]	Bra038700	AT3G12145 (E=2e-152) FLR1, FLOR1 | FLR1; enzyme inhibitor/ transcription factor binding
BnaC05g05280D	GSBRNA2T00100693001	Protein kinase superfamily protein	APK1A	3.369	1.752	0.000324068	0.0214336	GO:0016020//membrane;GO:0005634//nucleus;GO:0009536//plastid	GO:0004672//protein kinase activity;GO:0032550//purine ribonucleoside binding	GO:0006468//protein phosphorylation;GO:0051707//response to other organism	K04733//interleukin-1 receptor-associated kinase 4 [EC:2.7.11.1]	gi|567154478|ref|XP_006417790.1|//hypothetical protein EUTSA_v10007756mg [Eutrema salsugineum]	None	APK1A	Protein kinase superfamily protein [Source:TAIR;Acc:AT1G07570]	Bra015592	AT1G07570 (E=1e-089) APK1A, APK1 | APK1A; kinase/ protein serine/threonine kinase
BnaA03g32410D	GSBRNA2T00111499001	Aspartyl protease family protein	NANA	3.346	1.742	0.000634848	0.0324211	NA	GO:0004175//endopeptidase activity	GO:0019538//protein metabolic process	K00924//kinase [EC:2.7.1.-];K01381//saccharopepsin [EC:3.4.23.25]	gi|567200018|ref|XP_006407304.1|//hypothetical protein EUTSA_v10020732mg [Eutrema salsugineum]	None	NANA	Aspartic proteinase NANA, chloroplast [Source:UniProtKB/Swiss-Prot;Acc:Q9LTW4]	Bra001466	AT3G12700 (E=3e-182) | aspartyl protease family protein
BnaAnng31970D	GSBRNA2T00093410001			3.267	1.708	0.00115555	0.0459563	GO:0044424//intracellular part	GO:0016832//aldehyde-lyase activity	GO:0006007//glucose catabolic process	K01623//fructose-bisphosphate aldolase, class I [EC:4.1.2.13]	gi|567213220|ref|XP_006410823.1|//hypothetical protein EUTSA_v10016856mg [Eutrema salsugineum]	BnaAnng31970D protein (Fragment) [Source:UniProtKB/TrEMBL;Acc:A0A078JWH7]	N/A	N/A	N/A	N/A
BnaC08g17310D	GSBRNA2T00139690001	Alanine aminotransferase 1	ALAAT1	3.262	1.706	0.000108708	0.0109543	GO:0009536//plastid	GO:0047635//alanine-oxo-acid transaminase activity;GO:0043168//anion binding;GO:0016846//carbon-sulfur lyase activity;GO:0046914//transition metal ion binding;GO:0032550//purine ribonucleoside binding	GO:0018871//1-aminocyclopropane-1-carboxylate metabolic process;GO:0042853//L-alanine catabolic process;GO:0006950//response to stress;GO:0010038//response to metal ion	K00814//alanine transaminase [EC:2.6.1.2]	gi|567150703|ref|XP_006416720.1|//hypothetical protein EUTSA_v10007290mg [Eutrema salsugineum]	None	ALAAT1	Alanine aminotransferase 1, mitochondrial [Source:UniProtKB/Swiss-Prot;Acc:F4I7I0]	N/A	N/A
BnaA03g56080D	GSBRNA2T00004321001	GERMIN3	GER3	3.255	1.703	1.44e-05	0.0031455	GO:0043231//intracellular membrane-bounded organelle;GO:0005618//cell wall;GO:0005576//extracellular region	GO:0016623//oxidoreductase activity, acting on the aldehyde or oxo group of donors, oxygen as acceptor;GO:0046914//transition metal ion binding	GO:0006952//defense response;GO:0006091//generation of precursor metabolites and energy;GO:0006873//cellular ion homeostasis;GO:0030001//metal ion transport;GO:0009886//post-embryonic animal morphogenesis	K19476//vacuolar protein sorting-associated protein IST1;K11426//SET and MYND domain-containing protein	gi|297812247|ref|XP_002874007.1|//hypothetical protein ARALYDRAFT_910104 [Arabidopsis lyrata subsp. lyrata]	BnaA03g56080D protein [Source:UniProtKB/TrEMBL;Acc:A0A078IPF4]	GER3	Germin-like protein subfamily 3 member 3 [Source:UniProtKB/Swiss-Prot;Acc:P94072]	Bra006567	AT5G20630 (E=2e-109) GLP3, GLP3A, GLP3B, ATGER3, GER3 | GER3 (GERMIN 3); oxalate oxidase
BnaA01g04120D	GSBRNA2T00121158001	ATAURORA1	AUR1	3.241	1.696	0.000498624	0.0279634	GO:0031981//nuclear lumen;GO:0015630//microtubule cytoskeleton;GO:0044444//cytoplasmic part	GO:0035174//histone serine kinase activity;GO:0032550//purine ribonucleoside binding	GO:0008283//cell proliferation;GO:0016458//gene silencing;GO:0035404//histone-serine phosphorylation;GO:0007049//cell cycle;GO:0010073//meristem maintenance;GO:0034968//histone lysine methylation;GO:0009886//post-embryonic animal morphogenesis	K08850//aurora kinase, other [EC:2.7.11.1]	gi|297802712|ref|XP_002869240.1|//hypothetical protein ARALYDRAFT_913154 [Arabidopsis lyrata subsp. lyrata]	None	AUR1	AUR1 [Source:UniProtKB/TrEMBL;Acc:A0A178V5T5]	Bra011386	AT4G32830 (E=1e-159) AtAUR1 | AtAUR1 (ATAURORA1); histone kinase(H3-S10 specific) / kinase/ protein serine/threonine kinase
BnaC02g01960D	GSBRNA2T00078617001	ABC transporter G family member 22	ABCG22	3.236	1.694	8.66e-05	0.00964943	GO:0016020//membrane	GO:0017111//nucleoside-triphosphatase activity;GO:0015098//molybdate ion transmembrane transporter activity;GO:0032550//purine ribonucleoside binding	GO:0009154//purine ribonucleotide catabolic process	K05681//ATP-binding cassette, subfamily G (WHITE), member 2	gi|565458247|ref|XP_006287123.1|//hypothetical protein CARUB_v10000295mg [Capsella rubella]	BnaC02g01960D protein [Source:UniProtKB/TrEMBL;Acc:A0A078FMJ1]	ABCG22	ABC transporter G family member 22 [Source:UniProtKB/Swiss-Prot;Acc:Q93YS4]	N/A	N/A
BnaA10g10940D	GSBRNA2T00052811001	GATA transcription factor 21	GATA21	3.235	1.694	5.27e-05	0.0071077	NA	GO:0000975	GO:0009845//seed germination;GO:0006351//transcription, DNA-templated;GO:0048511//rhythmic process;GO:0048869//cellular developmental process;GO:0009908//flower development;GO:0009887//animal organ morphogenesis;GO:0009314//response to radiation;GO:0010476//gibberellin mediated signaling pathway;GO:0009757//hexose mediated signaling;GO:0015995//chlorophyll biosynthetic process	K17894//null	gi|567178353|ref|XP_006401276.1|//hypothetical protein EUTSA_v10013793mg [Eutrema salsugineum]	BnaA10g10940D protein [Source:UniProtKB/TrEMBL;Acc:A0A078H2A8]	GATA21	GATA transcription factor 21 [Source:UniProtKB/Swiss-Prot;Acc:Q5HZ36]	Bra002788	AT5G56860 (E=3e-134) GNC | GNC (GATA, nitrate-inducible, carbon metabolism-involved); transcription factor
BnaC01g21730D	GSBRNA2T00056566001	Heavy metal transport/detoxification superfamily protein		3.228	1.69	1.6e-05	0.00340929	GO:0005911//cell-cell junction	GO:0043169//cation binding	GO:0006812//cation transport	NA	gi|565445233|ref|XP_006284371.1|//hypothetical protein CARUB_v10005542mg [Capsella rubella]	BnaC01g21730D protein [Source:UniProtKB/TrEMBL;Acc:A0A078H7F4]	AT1G49420 / AT4G16380	Heavy metal transport/detoxification superfamily protein [Source:UniProtKB/TrEMBL;Acc:F4I1R5] / Heavy metal transport/detoxification superfamily protein [Source:TAIR;Acc:AT4G16380]	Bra038451	AT4G16380 (E=3e-028) | metal ion binding
BnaA02g30210D	GSBRNA2T00091667001	Putative lipid-transfer protein	DIR1	3.221	1.688	5.91e-05	0.00766185	NA	GO:0008289//lipid binding;GO:0022892;GO:0016787//hydrolase activity;GO:0046914//transition metal ion binding	GO:0010876//lipid localization;GO:0019538//protein metabolic process;GO:0009627//systemic acquired resistance	NA	gi|567140805|ref|XP_006395174.1|//hypothetical protein EUTSA_v10005129mg [Eutrema salsugineum]	BnaA02g30210D protein [Source:UniProtKB/TrEMBL;Acc:A0A078ICW9]	DIR1 / AT5G48490	Putative lipid-transfer protein DIR1 [Source:UniProtKB/Swiss-Prot;Acc:Q8W453] / At5g48490 [Source:UniProtKB/TrEMBL;Acc:Q9LV65]	Bra020696	AT5G48490 (E=2e-035) | protease inhibitor/seed storage/lipid transfer protein (LTP) family protein
BnaC02g20560D	GSBRNA2T00031088001	Probable ribose-5-phosphate isomerase 1	RPI1	3.21	1.682	2.03e-05	0.00403103	GO:0044444//cytoplasmic part	GO:0016861//intramolecular oxidoreductase activity, interconverting aldoses and ketoses	GO:0006950//response to stress;GO:0046108//uridine metabolic process;GO:0009628//response to abiotic stimulus;GO:0030243//cellulose metabolic process;GO:0006098//pentose-phosphate shunt;GO:0009725//response to hormone;GO:0051707//response to other organism;GO:0009694//jasmonic acid metabolic process	K01807//ribose 5-phosphate isomerase A [EC:5.3.1.6]	gi|567123077|ref|XP_006390804.1|//hypothetical protein EUTSA_v10019520mg [Eutrema salsugineum]	BnaC02g20560D protein [Source:UniProtKB/TrEMBL;Acc:A0A078F966]	RPI1	Probable ribose-5-phosphate isomerase 1 [Source:UniProtKB/Swiss-Prot;Acc:Q9C998]	Bra007961	AT1G71100 (E=5e-118) RSW10 | RSW10 (RADIAL SWELLING 10); ribose-5-phosphate isomerase
BnaC03g60170D	GSBRNA2T00061073001	Proline-rich protein 4	PRP4	3.202	1.679	0.000311968	0.0210761	NA	NA	GO:0000097//sulfur amino acid biosynthetic process;GO:0071555//cell wall organization	K14317//nuclear pore complex protein Nup214;K14306//nuclear pore complex protein Nup62	gi|297801956|ref|XP_002868862.1|//hypothetical protein ARALYDRAFT_490641 [Arabidopsis lyrata subsp. lyrata]	BnaC03g60170D protein [Source:UniProtKB/TrEMBL;Acc:A0A078FFU4]	PRP4	Proline-rich protein 4 [Source:UniProtKB/Swiss-Prot;Acc:Q9T0I5]	Bra010727	AT4G38770 (E=7e-062) PRP4, ATPRP4 | PRP4 (PROLINE-RICH PROTEIN 4)
BnaC08g27710D	GSBRNA2T00155905001	VQ motif-containing protein		3.19	1.674	5.59e-05	0.00744112	GO:0043231//intracellular membrane-bounded organelle	NA	GO:0006970//response to osmotic stress;GO:0009696//salicylic acid metabolic process	NA	gi|297817002|ref|XP_002876384.1|//VQ motif-containing protein [Arabidopsis lyrata subsp. lyrata]	None	AT3G56880	VQ motif-containing protein [Source:UniProtKB/TrEMBL;Acc:Q9LES0]	Bra007279	AT3G56880 (E=2e-069) | VQ motif-containing protein
BnaC02g03770D	GSBRNA2T00152038001	Acyl-CoA N-acyltransferases (NAT) superfamily protein		3.181	1.669	0.000500374	0.0279634	NA	GO:0016407//acetyltransferase activity	NA	K00670//N-alpha-acetyltransferase 30 [EC:2.3.1.256]	gi|567172788|ref|XP_006399636.1|//hypothetical protein EUTSA_v10014874mg [Eutrema salsugineum]	None	AT5G11340	Acyl-CoA N-acyltransferases (NAT) superfamily protein [Source:UniProtKB/TrEMBL;Acc:Q9LFM3]	N/A	N/A
BnaA05g11560D	GSBRNA2T00048611001	CDT1-like protein a	CDT1A	3.148	1.654	0.000386721	0.0237986	GO:0009536//plastid	GO:0004674//protein serine/threonine kinase activity;GO:0019900//kinase binding	GO:0009657//plastid organization;GO:0009908//flower development;GO:0016458//gene silencing;GO:0006260//DNA replication;GO:0006468//protein phosphorylation;GO:0000086//G2/M transition of mitotic cell cycle;GO:0034968//histone lysine methylation;GO:0006637//acyl-CoA metabolic process	K10727//chromatin licensing and DNA replication factor 1	gi|567211094|ref|XP_006410259.1|//hypothetical protein EUTSA_v10016441mg [Eutrema salsugineum]	BnaA05g11560D protein [Source:UniProtKB/TrEMBL;Acc:A0A078F8I5]	CDT1A	CDT1-like protein a, chloroplastic [Source:UniProtKB/Swiss-Prot;Acc:Q9SJW9]	Bra018272	AT2G31270 (E=3e-207) ATCDT1A, CDT1A, CDT1 | CDT1A (ARABIDOPSIS HOMOLOG OF YEAST CDT1 A); cyclin-dependent protein kinase/ protein binding
BnaCnng23170D	GSBRNA2T00007637001	Aldehyde dehydrogenase	NAD	3.144	1.653	5.88e-07	0.000330639	NA	NA	NA	K00128//aldehyde dehydrogenase (NAD+) [EC:1.2.1.3]	XP_013689178.1//PREDICTED: uncharacterized protein LOC106392964 [Brassica napus]	BnaCnng23170D protein [Source:UniProtKB/TrEMBL;Acc:A0A078IS81]	N/A	N/A	Bra033429	AT3G48000 (E=1e-006) ALDH2B4, ALDH2, ALDH2A | ALDH2B4 (ALDEHYDE DEHYDROGENASE 2B4); 3-chloroallyl aldehyde dehydrogenase/ ATP binding / aldehyde dehydrogenase (NAD)
BnaA06g11160D	GSBRNA2T00057985001			3.14	1.651	0.000762642	0.0356427	NA	NA	NA	NA	gi|567150984|ref|XP_006416797.1|//hypothetical protein EUTSA_v10006806mg [Eutrema salsugineum]	BnaA06g11160D protein [Source:UniProtKB/TrEMBL;Acc:A0A078HBJ5]	AT1G16630	At1g16630 [Source:UniProtKB/TrEMBL;Acc:Q9FX76]	Bra026035	AT1G16630 (E=4e-106) | unknown protein
BnaCnng66200D	GSBRNA2T00093985001	Transcription factor bHLH93	BHLH93	3.113	1.638	0.00129684	0.0492778	GO:0043231//intracellular membrane-bounded organelle	GO:0001071	GO:0006351//transcription, DNA-templated	K13422//transcription factor MYC2	gi|565433489|ref|XP_006280645.1|//hypothetical protein CARUB_v10026606mg, partial [Capsella rubella]	BnaCnng66200D protein [Source:UniProtKB/TrEMBL;Acc:A0A078JQW0]	BHLH93	Transcription factor bHLH93 [Source:UniProtKB/Swiss-Prot;Acc:Q9LSL1]	N/A	N/A
BnaA03g41390D	GSBRNA2T00151289001	Lipid transfer protein 5	LTP5	3.106	1.635	0.000621487	0.0321611	GO:0016020//membrane;GO:0005618//cell wall;GO:0005911//cell-cell junction;GO:0005576//extracellular region;GO:0031976//plastid thylakoid	GO:0008289//lipid binding;GO:0022892;GO:0005515//protein binding	GO:0007275//multicellular organism development;GO:0015914//phospholipid transport;GO:0006631//fatty acid metabolic process;GO:0006869//lipid transport;GO:0006950//response to stress;GO:0008219//cell death	NA	gi|567187741|ref|XP_006403900.1|//hypothetical protein EUTSA_v10010829mg [Eutrema salsugineum];XP_009136622.1//PREDICTED: non-specific lipid-transfer protein 5-like [Brassica rapa]	None	LTP5	Non-specific lipid-transfer protein 5 [Source:UniProtKB/Swiss-Prot;Acc:Q9XFS7]	Bra012847	AT3G51600 (E=7e-051) LTP5 | LTP5 (Lipid transfer protein 5); lipid transporter
BnaA09g49520D	GSBRNA2T00122168001	Proliferating cell nuclear antigen	PCNA	3.101	1.633	0.00121419	0.0471118	GO:0031981//nuclear lumen;GO:0043234//protein complex;GO:0044444//cytoplasmic part	GO:0030234//enzyme regulator activity;GO:0003676//nucleic acid binding	GO:0019985//translesion synthesis;GO:0006305//DNA alkylation;GO:0006260//DNA replication;GO:0007049//cell cycle;GO:0034968//histone lysine methylation;GO:0009117//nucleotide metabolic process	K04802//proliferating cell nuclear antigen	gi|2499441|sp|Q43124.1|PCNA_BRANA//RecName: Full=Proliferating cell nuclear antigen; Short=PCNA	Proliferating cell nuclear antigen [Source:UniProtKB/Swiss-Prot;Acc:Q43124]	PCNA	Proliferating cellular nuclear antigen 1 [Source:UniProtKB/Swiss-Prot;Acc:Q9M7Q7]	Bra031571	AT1G07370 (E=5e-142) PCNA1 | PCNA1 (PROLIFERATING CELLULAR NUCLEAR ANTIGEN); DNA binding / DNA polymerase processivity factor/ protein binding
BnaA04g03250D	GSBRNA2T00126300001	Meristematic receptor-like kinase	MRLK	3.088	1.627	1.98e-05	0.00398138	GO:0016020//membrane	GO:0004672//protein kinase activity;GO:0032550//purine ribonucleoside binding	GO:0045165//cell fate commitment;GO:0048447//sepal morphogenesis;GO:0006464//cellular protein modification process;GO:0048446//petal morphogenesis;GO:0007167//enzyme linked receptor protein signaling pathway	K13415//protein brassinosteroid insensitive 1 [EC:2.7.10.1 2.7.11.1]	gi|269969409|sp|C0LGP9.1|IMK3_ARATH//RecName: Full=Probable leucine-rich repeat receptor-like protein kinase IMK3; AltName: Full=Protein INFLORESCENCE MERISTEM RECEPTOR-LIKE KINASE 3; AltName: Full=Protein MERISTEMATIC RECEPTOR-LIKE KINASE; Flags: Precursor [Arabidopsis thaliana]	None	MRLK	Meristematic receptor-like kinase [Source:UniProtKB/TrEMBL;Acc:A0A1I9LMR2]	Bra014708	AT3G51740 (E=3e-161) IMK2 | IMK2 (INFLORESCENCE MERISTEM RECEPTOR-LIKE KINASE 2); ATP binding / kinase/ protein kinase/ protein serine/threonine kinase
BnaC01g06660D	GSBRNA2T00130498001	WRKY like transcription factor	WRKY18	3.085	1.625	0.00132522	0.0499588	GO:0043231//intracellular membrane-bounded organelle	GO:0003677//DNA binding;GO:0005515//protein binding;GO:0001071	GO:0006605//protein targeting;GO:0014070//response to organic cyclic compound;GO:0050688//regulation of defense response to virus;GO:0010243//response to organonitrogen compound;GO:0042743//hydrogen peroxide metabolic process;GO:0009581//detection of external stimulus;GO:0009627//systemic acquired resistance;GO:0006351//transcription, DNA-templated;GO:0009696//salicylic acid metabolic process;GO:…	K18834//WRKY transcription factor 1	gi|562776684|gb|AHB33826.1|//WRKY transcription factor 18 [Brassica rapa]	None	WRKY18	WRKY like transcription factor [Source:UniProtKB/TrEMBL;Acc:Q0WTZ3]	Bra011299	AT4G31800 (E=2e-122) WRKY18, ATWRKY18 | WRKY18; transcription factor
BnaC07g39650D	GSBRNA2T00154521001	Gibberellin 20 oxidase 1	GA20OX1	3.082	1.624	0.00131458	0.0496362	GO:0044424//intracellular part	GO:0016706//oxidoreductase activity, acting on paired donors, with incorporation or reduction of molecular oxygen, 2-oxoglutarate as one donor, and incorporation of one atom each of oxygen into both donors;GO:0046914//transition metal ion binding	GO:0000902//cell morphogenesis;GO:0003006//developmental process involved in reproduction;GO:0009687//abscisic acid metabolic process;GO:0048827//phyllome development;GO:0009791//post-embryonic development;GO:0009685//gibberellin metabolic process;GO:0010476//gibberellin mediated signaling pathway;GO:0048572//short-day photoperiodism	K05282//gibberellin 20-oxidase [EC:1.14.11.12]	gi|430727868|dbj|BAM73279.1|//gibberellin 20 oxidase 1 [Raphanus sativus]	None	GA20OX1	Gibberellin 20 oxidase 1 [Source:UniProtKB/Swiss-Prot;Acc:Q39110]	N/A	N/A
BnaCnng58160D	GSBRNA2T00072069001	Hexokinase-3	HKL1	3.081	1.624	0.000845523	0.0379207	GO:0031306//intrinsic component of mitochondrial outer membrane	GO:0004396//hexokinase activity;GO:0032550//purine ribonucleoside binding	GO:0006007//glucose catabolic process;GO:0006970//response to osmotic stress;GO:0048468//cell development;GO:0006796//phosphate-containing compound metabolic process	K00844//hexokinase [EC:2.7.1.1]	gi|567133138|ref|XP_006393149.1|//hypothetical protein EUTSA_v10011415mg [Eutrema salsugineum]	Phosphotransferase (Fragment) [Source:UniProtKB/TrEMBL;Acc:A0A078JN61]	HKL1	Hexokinase-3 [Source:UniProtKB/Swiss-Prot;Acc:Q9LPS1]	N/A	N/A
BnaC03g48090D	GSBRNA2T00124958001			3.065	1.616	2.6e-06	0.0010009	GO:0009536//plastid	NA	GO:0044260//cellular macromolecule metabolic process;GO:0042743//hydrogen peroxide metabolic process;GO:0009627//systemic acquired resistance;GO:0044767;GO:0010087//phloem or xylem histogenesis	K15692//E3 ubiquitin-protein ligase RNF13 [EC:2.3.2.27]	CDY07813.1//BnaC03g48090D [Brassica napus];gi|567207204|ref|XP_006409238.1|//hypothetical protein EUTSA_v10022891mg [Eutrema salsugineum];XP_013640421.1//PREDICTED: rhodanese-like domain-containing protein 17 [Brassica napus]	BnaC03g48090D protein [Source:UniProtKB/TrEMBL;Acc:A0A078F7V6]	AT2G17850	Rhodanese/Cell cycle control phosphatase superfamily protein [Source:TAIR;Acc:AT2G17850]	N/A	N/A
BnaC09g36130D	GSBRNA2T00036732001			3.064	1.615	0.000548603	0.0295084	GO:0043231//intracellular membrane-bounded organelle	NA	NA	NA	gi|297812441|ref|XP_002874104.1|//hypothetical protein ARALYDRAFT_351315 [Arabidopsis lyrata subsp. lyrata]	BnaC09g36130D protein [Source:UniProtKB/TrEMBL;Acc:A0A078GK85]	AT5G22930	Protein of unknown function (DUF1635) [Source:TAIR;Acc:AT5G22930]	Bra002440	AT5G22930 (E=1e-065) | unknown protein
BnaC09g25420D	GSBRNA2T00118907001	Peroxidase 37	PER37	3.059	1.613	4.51e-11	8.98e-08	GO:0043231//intracellular membrane-bounded organelle;GO:0005618//cell wall;GO:0031090//organelle membrane;GO:0005576//extracellular region;GO:0044444//cytoplasmic part	GO:0016209//antioxidant activity;GO:0043169//cation binding;GO:0003824//catalytic activity;GO:0046906//tetrapyrrole binding	GO:0000902//cell morphogenesis;GO:0009314//response to radiation;GO:0044237//cellular metabolic process;GO:0052166//positive regulation by symbiont of host innate immune response;GO:0044710	K00430//peroxidase [EC:1.11.1.7]	gi|567164174|ref|XP_006397261.1|//hypothetical protein EUTSA_v10028769mg [Eutrema salsugineum]	None	PER37 / PER38	Peroxidase 37 [Source:UniProtKB/Swiss-Prot;Acc:Q9LDN9] / Peroxidase 38 [Source:UniProtKB/Swiss-Prot;Acc:Q9LDA4]	N/A	N/A
BnaA01g34770D	GSBRNA2T00030127001	CYTOCHROME P450 71B2	CYP71B2	3.055	1.611	0.000943896	0.0403981	GO:0043231//intracellular membrane-bounded organelle;GO:0005911//cell-cell junction	GO:0016831//carboxy-lyase activity;GO:0005488//binding;GO:0016491//oxidoreductase activity	GO:0007165//signal transduction;GO:0009700//indole phytoalexin biosynthetic process;GO:0002831//regulation of response to biotic stimulus;GO:0009627//systemic acquired resistance;GO:0051606//detection of stimulus;GO:0071310//cellular response to organic substance;GO:1901698//response to nitrogen compound;GO:0032787//monocarboxylic acid metabolic process;GO:0002682//regulation of immune system pro…	K00517//indol-3-yl-methylglucosinolate hydroxylase [EC:1.14.-.-]	gi|4850390|gb|AAD31060.1|AC007357_9//Strong similarity to gb|D78605 cytochrome P450 monooxygenase from Arabidopsis thaliana and is a member of the PF|00067 Cytochrome P450 family [Arabidopsis thaliana]	BnaA01g34770D protein [Source:UniProtKB/TrEMBL;Acc:A0A078J9S1]	N/A	N/A	Bra011280	AT1G13080 (E=5e-202) CYP71B2 | CYP71B2 (CYTOCHROME P450 71B2); electron carrier/ heme binding / iron ion binding / monooxygenase/ oxygen binding
BnaC04g45720D	GSBRNA2T00155299001	Vacuolar cation/proton exchanger	CAX1	3.046	1.607	1.32e-06	0.000590498	GO:0031090//organelle membrane;GO:0009536//plastid;GO:0000325//plant-type vacuole	GO:0005488//binding;GO:0015368//calcium:cation antiporter activity	GO:0016042//lipid catabolic process;GO:0009409//response to cold;GO:0009746//response to hexose;GO:0006970//response to osmotic stress;GO:0072503//cellular divalent inorganic cation homeostasis;GO:0006996//organelle organization;GO:0072506//trivalent inorganic anion homeostasis;GO:0006875//cellular metal ion homeostasis;GO:0008104//protein localization;GO:0051707//response to other organism;GO:00…	K07300//Ca2+:H+ antiporter	gi|567213991|ref|XP_006411021.1|//hypothetical protein EUTSA_v10016611mg [Eutrema salsugineum]	None	CAX1	Vacuolar cation/proton exchanger [Source:UniProtKB/TrEMBL;Acc:B9DFT4]	N/A	N/A
BnaC07g48100D	GSBRNA2T00019765001			3.037	1.603	0.000918522	0.0396162	GO:0009534//chloroplast thylakoid	NA	GO:0009451//RNA modification	NA	gi|565484270|ref|XP_006299775.1|//hypothetical protein CARUB_v10015971mg [Capsella rubella]	BnaC07g48100D protein [Source:UniProtKB/TrEMBL;Acc:A0A078J0P3]	AT2G17972	Expressed protein [Source:UniProtKB/TrEMBL;Acc:Q8S8K0]	Bra039904	AT2G17972 (E=2e-047) | unknown protein
BnaA06g03920D	GSBRNA2T00156343001	Glycine-rich protein		3.027	1.598	0.00123123	0.0476123	GO:0043231//intracellular membrane-bounded organelle;GO:0016020//membrane	NA	GO:0046942//carboxylic acid transport	NA	gi|567134300|ref|XP_006393460.1|//hypothetical protein EUTSA_v10012182mg [Eutrema salsugineum]	None	N/A	N/A	Bra018718	AT4G37900 (E=1e-125) | glycine-rich protein
BnaC01g00240D	GSBRNA2T00075118001	DNAJ heat shock N-terminal domain-containing protein		3.012	1.591	2.65e-09	3.62e-06	GO:0005829//cytosol;GO:0044444//cytoplasmic part	GO:0005515//protein binding	GO:0044267//cellular protein metabolic process;GO:0050896//response to stimulus	K09517//DnaJ homolog subfamily B member 11;K03686//molecular chaperone DnaJ;K09510//DnaJ homolog subfamily B member 4;K09515//DnaJ homolog subfamily B member 9	CDY42612.1//BnaC01g00240D [Brassica napus];gi|567216172|ref|XP_006411715.1|//hypothetical protein EUTSA_v10025633mg [Eutrema salsugineum]	BnaC01g00240D protein [Source:UniProtKB/TrEMBL;Acc:A0A078HXP0]	AT4G39150	AT4g39150/T22F8_50 [Source:UniProtKB/TrEMBL;Acc:Q9T024]	Bra011872	AT4G39150 (E=5e-159) | DNAJ heat shock N-terminal domain-containing protein
Plant_SRP	ENSRNA049470465	Plant signal recognition particle RNA	SRP	3.012	1.591	5.25e-05	0.0071077	NA	NA	NA	NA	NA	Plant signal recognition particle RNA	N/A	N/A	N/A	N/A
BnaA02g21300D	GSBRNA2T00104420001	Monocopper oxidase-like protein	SKU5	2.992	1.581	3.08e-05	0.00516032	GO:0005618//cell wall;GO:0031090//organelle membrane;GO:0005911//cell-cell junction;GO:0005576//extracellular region;GO:0031225//anchored component of membrane;GO:0044444//cytoplasmic part	GO:0016682//oxidoreductase activity, acting on diphenols and related substances as donors, oxygen as acceptor;GO:0046914//transition metal ion binding	GO:0044723;GO:0009826//unidimensional cell growth;GO:0065008//regulation of biological quality;GO:0051273//beta-glucan metabolic process;GO:0048588//developmental cell growth;GO:0044710//null;GO:0045229//external encapsulating structure organization;GO:0043479//pigment accumulation in tissues in response to UV light;GO:0048764//trichoblast maturation	K00423//L-ascorbate oxidase [EC:1.10.3.3]	gi|567162465|ref|XP_006396765.1|//hypothetical protein EUTSA_v10028533mg [Eutrema salsugineum]	None	SKU5	Monocopper oxidase-like protein SKU5 [Source:UniProtKB/Swiss-Prot;Acc:Q9SU40]	Bra018479	AT4G12420 (E=1e-314) SKU5 | SKU5; copper ion binding / oxidoreductase
BnaA09g53760D	GSBRNA2T00013915001	Peroxidase 37	PER37	2.984	1.577	0.000547323	0.0294763	GO:0043231//intracellular membrane-bounded organelle;GO:0005618//cell wall;GO:0031090//organelle membrane;GO:0005576//extracellular region;GO:0044444//cytoplasmic part	GO:0016209//antioxidant activity;GO:0043169//cation binding;GO:0003824//catalytic activity;GO:0046906//tetrapyrrole binding	GO:0000902//cell morphogenesis;GO:0009314//response to radiation;GO:0044237//cellular metabolic process;GO:0052166//positive regulation by symbiont of host innate immune response;GO:0044710	K00430//peroxidase [EC:1.11.1.7]	gi|567164174|ref|XP_006397261.1|//hypothetical protein EUTSA_v10028769mg [Eutrema salsugineum]	Peroxidase [Source:UniProtKB/TrEMBL;Acc:A0A078IWI1]	PER37 / PER38	Peroxidase 37 [Source:UniProtKB/Swiss-Prot;Acc:Q9LDN9] / Peroxidase 38 [Source:UniProtKB/Swiss-Prot;Acc:Q9LDA4]	Bra037877	AT4G08780 (E=3e-171) | peroxidase, putative
BnaCnng00080D	GSBRNA2T00110717001	Replication factor A1		2.983	1.577	8.24e-14	3.28e-10	NA	NA	NA	K07466//replication factor A1	XP_013617631.1//PREDICTED: uncharacterized protein LOC106324160 [Brassica oleracea var. oleracea];XP_013672294.1//PREDICTED: uncharacterized protein LOC106376723 [Brassica napus]	None	N/A	N/A	N/A	N/A
BnaC05g50170D	GSBRNA2T00043766001	Photosynthetic NDH subunit of subcomplex B4	PNSB4	2.982	1.576	0.000289311	0.0202917	NA	NA	NA	NA	gi|567150190|ref|XP_006416571.1|//hypothetical protein EUTSA_v10008902mg [Eutrema salsugineum]	BnaC05g50170D protein [Source:UniProtKB/TrEMBL;Acc:A0A078JHI7]	PNSB4	Photosynthetic NDH subunit of subcomplex B 4, chloroplastic [Source:UniProtKB/Swiss-Prot;Acc:Q8RXS1]	N/A	N/A
BnaC06g35740D	GSBRNA2T00103598001	FCS-Like Zinc finger 13	FLZ13	2.97	1.57	9.69e-06	0.00243537	GO:0043231//intracellular membrane-bounded organelle;GO:0044444//cytoplasmic part	NA	GO:0009247//glycolipid biosynthetic process;GO:0009267//cellular response to starvation;GO:0006351//transcription, DNA-templated	NA	gi|18410735|ref|NP_565095.1|//uncharacterized protein [Arabidopsis thaliana]	None	FLZ13	FCS-Like Zinc finger 13 [Source:UniProtKB/Swiss-Prot;Acc:Q8GRN0]	N/A	N/A
BnaC03g49100D	GSBRNA2T00079279001			2.963	1.567	8.83e-09	1e-05	NA	NA	GO:0042743//hydrogen peroxide metabolic process;GO:0045333//cellular respiration;GO:0009627//systemic acquired resistance	NA	gi|567136830|ref|XP_006394066.1|//hypothetical protein EUTSA_v10005237mg [Eutrema salsugineum]	BnaC03g49100D protein [Source:UniProtKB/TrEMBL;Acc:A0A078FNU3]	AT5G65207	Uncharacterized protein At5g65207 [Source:UniProtKB/TrEMBL;Acc:Q8RXW8]	Bra024364	AT5G65207 (E=6e-024) | unknown protein
BnaC06g32130D	GSBRNA2T00103142001	Chaperone DnaJ-domain superfamily protein		2.945	1.558	0.000274039	0.0195361	GO:0043231//intracellular membrane-bounded organelle	GO:0005515//protein binding	GO:0044267//cellular protein metabolic process;GO:0009642//response to light intensity;GO:0000302//response to reactive oxygen species	K09512//DnaJ homolog subfamily B member 6;K09514//DnaJ homolog subfamily B member 8	gi|565490547|ref|XP_006302913.1|//hypothetical protein CARUB_v10021047mg [Capsella rubella]	None	AT1G71000	Chaperone DnaJ-domain superfamily protein [Source:UniProtKB/TrEMBL;Acc:F4I8D6]	N/A	N/A
BnaC02g47640D	GSBRNA2T00039660001	PIN-FORMED4	PIN4	2.943	1.557	0.000809334	0.036957	GO:0012505//endomembrane system;GO:0031224//intrinsic component of membrane;GO:0044459//plasma membrane part;GO:0005911//cell-cell junction	GO:0015294//solute:cation symporter activity;GO:0015562//efflux transmembrane transporter activity	GO:0000578//embryonic axis specification;GO:0009826//unidimensional cell growth;GO:0009734//auxin-activated signaling pathway;GO:0060918//auxin transport;GO:0048588//developmental cell growth;GO:0032535//regulation of cellular component size;GO:0005976//polysaccharide metabolic process;GO:0009630//gravitropism;GO:0051301//cell division;GO:0045229//external encapsulating structure organization;GO:…	K13947//auxin efflux carrier family	gi|567168944|ref|XP_006398529.1|//hypothetical protein EUTSA_v10000822mg [Eutrema salsugineum]	Auxin efflux carrier component [Source:UniProtKB/TrEMBL;Acc:A0A078JET9]	PIN4	Auxin efflux carrier component [Source:UniProtKB/TrEMBL;Acc:A0A178VZS2]	Bra026669	AT2G01420 (E=7e-294) PIN4, ATPIN4 | PIN4 (PIN-FORMED 4); auxin:hydrogen symporter/ transporter
BnaC04g13490D	GSBRNA2T00027145001	CDT1-like protein a	CDT1A	2.934	1.553	0.000623349	0.0321962	GO:0009536//plastid	GO:0004674//protein serine/threonine kinase activity;GO:0019900//kinase binding	GO:0009657//plastid organization;GO:0009908//flower development;GO:0016458//gene silencing;GO:0006260//DNA replication;GO:0006468//protein phosphorylation;GO:0000086//G2/M transition of mitotic cell cycle;GO:0034968//histone lysine methylation;GO:0006637//acyl-CoA metabolic process	K10727//chromatin licensing and DNA replication factor 1	gi|567211094|ref|XP_006410259.1|//hypothetical protein EUTSA_v10016441mg [Eutrema salsugineum]	BnaC04g13490D protein [Source:UniProtKB/TrEMBL;Acc:A0A078GHG3]	CDT1A	CDT1-like protein a, chloroplastic [Source:UniProtKB/Swiss-Prot;Acc:Q9SJW9]	N/A	N/A
BnaA01g21560D	GSBRNA2T00024207001	ATP PHOSPHORIBOSYL TRANSFERASE1	ATP-PRT1	2.922	1.547	1.72e-06	0.00072753	GO:0009532//plastid stroma;GO:0005737//cytoplasm	GO:0000287//magnesium ion binding;GO:0046872//metal ion binding;GO:0016763//transferase activity, transferring pentosyl groups;GO:0003879//ATP phosphoribosyltransferase activity	GO:0005982//starch metabolic process;GO:0000097//sulfur amino acid biosynthetic process;GO:0005984//disaccharide metabolic process;GO:0000105//histidine biosynthetic process;GO:0006547//histidine metabolic process;GO:0006566//threonine metabolic process;GO:0048588//developmental cell growth	K00765//ATP phosphoribosyltransferase [EC:2.4.2.17]	XP_013655770.1//PREDICTED: ATP phosphoribosyltransferase 1, chloroplastic [Brassica napus];gi|567129712|ref|XP_006392338.1|//hypothetical protein EUTSA_v10023501mg [Eutrema salsugineum]	BnaA01g21560D protein [Source:UniProtKB/TrEMBL;Acc:A0A078GBH4]	N/A	N/A	Bra035466	AT1G58080 (E=2e-190) ATATP-PRT1, HISN1A | ATATP-PRT1 (ATP PHOSPHORIBOSYL TRANSFERASE 1); ATP phosphoribosyltransferase
BnaC02g07020D	GSBRNA2T00114887001			2.922	1.547	0.00019891	0.0162963	NA	NA	GO:0006468//protein phosphorylation	K17046//protein DEK	gi|297811861|ref|XP_002873814.1|//hypothetical protein ARALYDRAFT_488576 [Arabidopsis lyrata subsp. lyrata]	None	AT5G17160	Aspartic/glutamic acid-rich protein [Source:UniProtKB/TrEMBL;Acc:Q8L6X8]	N/A	N/A
BnaC02g43700D	GSBRNA2T00055805001	HOMEOBOX PROTEIN 5	HB-5	2.919	1.546	0.000259959	0.0189857	GO:0043231//intracellular membrane-bounded organelle	GO:0042802//identical protein binding;GO:0044212//transcription regulatory region DNA binding;GO:0001071	GO:0009738//abscisic acid-activated signaling pathway;GO:0006351//transcription, DNA-templated	K09338//homeobox-leucine zipper protein	gi|567136765|ref|XP_006394048.1|//hypothetical protein EUTSA_v10004645mg [Eutrema salsugineum]	BnaC02g43700D protein [Source:UniProtKB/TrEMBL;Acc:A0A078H8T3]	ATHB-5	Homeobox-leucine zipper protein ATHB-5 [Source:UniProtKB/Swiss-Prot;Acc:P46667]	Bra031866	AT5G65310 (E=4e-136) ATHB5, ATHB-5 | ATHB5 (ARABIDOPSIS THALIANA HOMEOBOX PROTEIN 5); protein homodimerization/ sequence-specific DNA binding / transcription activator/ transcription factor
BnaC05g34180D	GSBRNA2T00107575001			2.907	1.539	1.18e-05	0.00273974	NA	GO:0008289//lipid binding;GO:0046914//transition metal ion binding	GO:0009627//systemic acquired resistance	NA	gi|567197393|ref|XP_006406557.1|//hypothetical protein EUTSA_v10021820mg [Eutrema salsugineum]	None	N/A	N/A	N/A	N/A
BnaA06g06510D	GSBRNA2T00156056001	Pectin lyase-like superfamily protein		2.885	1.529	0.000217482	0.0171196	NA	GO:0004553//hydrolase activity, hydrolyzing O-glycosyl compounds	GO:0009451//RNA modification	K01184//polygalacturonase [EC:3.2.1.15];K01213//galacturan 1,4-alpha-galacturonidase [EC:3.2.1.67]	gi|567153263|ref|XP_006417442.1|//hypothetical protein EUTSA_v10007255mg [Eutrema salsugineum]	None	AT1G10640	Pectin lyase-like superfamily protein [Source:UniProtKB/TrEMBL;Acc:F4I5U6]	Bra019912	AT1G10640 (E=2e-240) | polygalacturonase
BnaA03g41280D	GSBRNA2T00151307001	Protein POLLENLESS 3-LIKE 2		2.852	1.512	0.000626797	0.0322611	NA	GO:0005515//protein binding	GO:0006305//DNA alkylation;GO:0006260//DNA replication;GO:0007049//cell cycle;GO:0034968//histone lysine methylation	NA	gi|567187880|ref|XP_006403934.1|//hypothetical protein EUTSA_v10010403mg [Eutrema salsugineum]	None	AT3G51280	Protein POLLENLESS 3-LIKE 2 [Source:UniProtKB/Swiss-Prot;Acc:Q9SD20]	Bra012859	AT3G51280 (E=2e-196) | male sterility MS5, putative
BnaA06g23430D	GSBRNA2T00077313001	ARABINOGALACTAN PROTEIN 1	AGP1	2.849	1.511	1.01e-06	0.000525365	NA	NA	NA	NA	gi|567137237|ref|XP_006394168.1|//hypothetical protein EUTSA_v10005132mg [Eutrema salsugineum]	BnaA06g23430D protein [Source:UniProtKB/TrEMBL;Acc:A0A078I133]	AGP1	Classical arabinogalactan protein 1 [Source:UniProtKB/Swiss-Prot;Acc:Q8LCN5]	Bra024284	AT5G64310 (E=2e-014) AGP1, ATAGP1 | AGP1 (ARABINOGALACTAN PROTEIN 1)
BnaC05g12700D	GSBRNA2T00068949001			2.845	1.509	0.000413748	0.0248895	NA	NA	NA	NA	gi|567150984|ref|XP_006416797.1|//hypothetical protein EUTSA_v10006806mg [Eutrema salsugineum]	BnaC05g12700D protein [Source:UniProtKB/TrEMBL;Acc:A0A078HNG8]	AT1G16630	At1g16630 [Source:UniProtKB/TrEMBL;Acc:Q9FX76]	N/A	N/A
BnaA05g23960D	GSBRNA2T00104927001			2.834	1.503	0.000754506	0.0355757	GO:0044424//intracellular part	NA	GO:0048447//sepal morphogenesis;GO:0006342//chromatin silencing;GO:0006305//DNA alkylation;GO:0000725//recombinational repair;GO:0048446//petal morphogenesis;GO:0034968//histone lysine methylation;GO:0007010//cytoskeleton organization;GO:0031497//chromatin assembly;GO:0051726//regulation of cell cycle	NA	gi|567198797|ref|XP_006406952.1|//hypothetical protein EUTSA_v10020202mg [Eutrema salsugineum]	None	AT3G15550	Trichohyalin [Source:UniProtKB/TrEMBL;Acc:Q9LRP9]	Bra027229	AT3G15550 (E=2e-220) | unknown protein
BnaC05g46670D	GSBRNA2T00073922001	Paramyosin-like protein		2.833	1.503	0.0010949	0.0444743	NA	NA	GO:0006606//protein import into nucleus;GO:0009117//nucleotide metabolic process	K10352//myosin heavy chain;K11548//kinetochore protein Nuf2;K01883//cysteinyl-tRNA synthetase [EC:6.1.1.16]	gi|91805491|gb|ABE65474.1|//unknown [Arabidopsis thaliana]	BnaC05g46670D protein [Source:UniProtKB/TrEMBL;Acc:A0A078HVS0]	AT3G05130	Paramyosin-like protein [Source:UniProtKB/TrEMBL;Acc:Q9MAA6]	N/A	N/A
BnaC08g04750D	GSBRNA2T00071793001		SBP1	2.827	1.499	2.09e-06	0.000830752	GO:0005911//cell-cell junction;GO:0044444//cytoplasmic part	GO:0046914//transition metal ion binding	GO:0006790//sulfur compound metabolic process;GO:0007165//signal transduction;GO:0009648//photoperiodism;GO:0010269//response to selenium ion;GO:0010038//response to metal ion;GO:0000302//response to reactive oxygen species	K19042//E3 ubiquitin-protein ligase BOI and related proteins [EC:2.3.2.27]	gi|565495080|ref|XP_006305179.1|//hypothetical protein CARUB_v10009545mg, partial [Capsella rubella]	BnaC08g04750D protein [Source:UniProtKB/TrEMBL;Acc:A0A078HSX4]	SBP1	SBP1 [Source:UniProtKB/TrEMBL;Acc:A0A178WK23]	N/A	N/A
BnaA08g12070D	GSBRNA2T00021929001	Helicase and polymerase-containing protein	TEB	2.82	1.496	0.000984879	0.0412668	GO:0043231//intracellular membrane-bounded organelle	GO:0034061//DNA polymerase activity;GO:0003887//DNA-directed DNA polymerase activity;GO:0003677//DNA binding;GO:0005524//ATP binding;GO:0042623//ATPase activity, coupled;GO:0003676//nucleic acid binding;GO:0032550//purine ribonucleoside binding	GO:0010467//gene expression;GO:0006261//DNA-dependent DNA replication;GO:0006259//DNA metabolic process;GO:0009639//response to red or far red light	K02349//DNA polymerase theta [EC:2.7.7.7]	gi|297802740|ref|XP_002869254.1|//predicted protein [Arabidopsis lyrata subsp. lyrata];XP_018511348.1//PREDICTED: helicase and polymerase-containing protein TEBICHI isoform X3 [Brassica rapa]	BnaA08g12070D protein [Source:UniProtKB/TrEMBL;Acc:A0A078GD95]	TEB	Helicase and polymerase-containing protein TEBICHI [Source:UniProtKB/Swiss-Prot;Acc:Q588V7]	Bra040938	AT4G32700 (E=0.0) | DNA-directed DNA polymerase family protein
BnaAnng18610D	GSBRNA2T00037910001			2.816	1.494	4.7e-06	0.0014771	GO:0043231//intracellular membrane-bounded organelle	GO:0005524//ATP binding;GO:0046914//transition metal ion binding;GO:0017111//nucleoside-triphosphatase activity;GO:0008270//zinc ion binding;GO:0016818//hydrolase activity, acting on acid anhydrides, in phosphorus-containing anhydrides;GO:0032550//purine ribonucleoside binding;GO:0003676//nucleic acid binding	GO:0006260//DNA replication;GO:0009292//genetic transfer;GO:0000724//double-strand break repair via homologous recombination;GO:0009294//DNA mediated transformation;GO:0045003//double-strand break repair via synthesis-dependent strand annealing	K15505//DNA repair protein RAD5 [EC:3.6.4.-]	gi|567176612|ref|XP_006400778.1|//hypothetical protein EUTSA_v10012547mg [Eutrema salsugineum];XP_013682202.1//PREDICTED: putative SWI/SNF-related matrix-associated actin-dependent regulator of chromatin subfamily A member 3-like 2 [Brassica napus]	BnaAnng18610D protein [Source:UniProtKB/TrEMBL;Acc:A0A078J8C2]	N/A	N/A	N/A	N/A
BnaAnng04290D	GSBRNA2T00054122001	Ferredoxin	FD2	2.81	1.49	5.88e-05	0.00765537	GO:0009532//plastid stroma	GO:0051536//iron-sulfur cluster binding	GO:0006007//glucose catabolic process;GO:0006952//defense response;GO:0009767//photosynthetic electron transport chain;GO:0009642//response to light intensity;GO:0009687//abscisic acid metabolic process;GO:0034285//response to disaccharide;GO:0015992//proton transport;GO:0009639//response to red or far red light	K02639//ferredoxin	gi|567128810|ref|XP_006392090.1|//hypothetical protein EUTSA_v10023742mg [Eutrema salsugineum]	Ferredoxin [Source:UniProtKB/TrEMBL;Acc:A0A078H8Z0]	FD2	Ferredoxin [Source:UniProtKB/TrEMBL;Acc:A0A178W2W5]	Bra040469	AT1G60950 (E=5e-050) FED A, ATFD2 | FED A; 2 iron, 2 sulfur cluster binding / electron carrier/ iron-sulfur cluster binding
BnaC09g03690D	GSBRNA2T00145941001	TRAF-like family protein		2.809	1.49	6.96e-10	1.04e-06	GO:0031224//intrinsic component of membrane;GO:0005911//cell-cell junction;GO:0009536//plastid	NA	GO:0030001//metal ion transport	K10523//speckle-type POZ protein	gi|567139747|ref|XP_006394872.1|//hypothetical protein EUTSA_v10004500mg [Eutrema salsugineum]	None	AT2G04170 / AT2G04190 / AT5G26260 / AT5G26280 /AT5G26290 / AT5G26300 / AT5G26320	TRAF-like family protein [Source:UniProtKB/TrEMBL;Acc:Q6RF45] / TRAF-like family protein [Source:UniProtKB/TrEMBL;Acc:F4IV59] / F9D12.8 protein [Source:UniProtKB/TrEMBL;Acc:O81493] / TRAF-like family protein [Source:TAIR;Acc:AT5G26280] / TRAF-like family protein [Source:TAIR;Acc:AT5G26290] / TRAF-like family protein [Source:UniProtKB/TrEMBL;Acc:F4JZS5] / TRAF-like family protein [Source:UniProtKB…	Bra036573	AT5G26280 (E=9e-167) | meprin and TRAF homology domain-containing protein / MATH domain-containing protein
BnaC03g00160D	GSBRNA2T00134135001	Ferritin-1	FER1	2.8	1.485	0.000671116	0.0335061	GO:0009532//plastid stroma;GO:0009534//chloroplast thylakoid	GO:0005506//iron ion binding;GO:0016724//oxidoreductase activity, oxidizing metal ions, oxygen as acceptor	GO:0000041//transition metal ion transport;GO:0044710;GO:0000302//response to reactive oxygen species;GO:0048827//phyllome development;GO:0006875//cellular metal ion homeostasis;GO:0009791//post-embryonic development;GO:0044237//cellular metabolic process;GO:0051707//response to other organism;GO:0010038//response to metal ion	K00522//ferritin heavy chain [EC:1.16.3.2]	gi|29839389|sp|Q96540.1|FRI1_BRANA//RecName: Full=Ferritin-1, chloroplastic; Flags: Precursor	None	FER1	Ferritin-1, chloroplastic [Source:UniProtKB/Swiss-Prot;Acc:Q39101]	Bra005677	AT5G01600 (E=3e-089) ATFER1, FER1 | ATFER1; ferric iron binding / iron ion binding
BnaC01g09540D	GSBRNA2T00123127001	DNA topoisomerase 2	TOP2	2.786	1.478	5.88e-05	0.00765537	NA	NA	NA	K03164//DNA topoisomerase II [EC:5.99.1.3]	gi|567218532|ref|XP_006412895.1|//hypothetical protein EUTSA_v10024219mg [Eutrema salsugineum]	None	TOP2	DNA topoisomerase 2 [Source:UniProtKB/Swiss-Prot;Acc:P30182]	N/A	N/A
BnaCnng01120D	GSBRNA2T00123437001	DNA replication licensing factor	MCM7	2.786	1.478	4.64e-05	0.00663129	GO:0043231//intracellular membrane-bounded organelle;GO:0043234//protein complex;GO:0044444//cytoplasmic part	GO:0004386//helicase activity;GO:0042623//ATPase activity, coupled;GO:0003676//nucleic acid binding;GO:0032550//purine ribonucleoside binding	GO:0032392//DNA geometric change;GO:0006305//DNA alkylation;GO:0016458//gene silencing;GO:0009756//carbohydrate mediated signaling;GO:0006261//DNA-dependent DNA replication;GO:0034968//histone lysine methylation	K02210//DNA replication licensing factor MCM7 [EC:3.6.4.12]	gi|567161240|ref|XP_006396404.1|//hypothetical protein EUTSA_v10028471mg [Eutrema salsugineum]	None	MCM7	DNA replication licensing factor MCM7 [Source:UniProtKB/Swiss-Prot;Acc:P43299]	Bra036296	AT4G02060 (E=0.0) PRL, MCM7 | PRL (PROLIFERA); ATP binding / DNA binding / DNA-dependent ATPase/ nucleoside-triphosphatase/ nucleotide binding
BnaA02g02560D	GSBRNA2T00143275001	Gibberellin-regulated protein 4	GASA4	2.781	1.475	2.33e-06	0.000918053	NA	NA	GO:0019725//cellular homeostasis;GO:0000097//sulfur amino acid biosynthetic process;GO:0010476//gibberellin mediated signaling pathway	NA	gi|15242249|ref|NP_197027.1|//gibberellin-regulated protein 4 [Arabidopsis thaliana]	None	GASA4	Gibberellin-regulated protein 4 [Source:UniProtKB/Swiss-Prot;Acc:P46690]	Bra023513	AT5G15230 (E=7e-048) GASA4 | GASA4 (GAST1 PROTEIN HOMOLOG 4)
BnaA03g45530D	GSBRNA2T00106849001	ACT domain-containing protein	ACR7	2.778	1.474	0.000785784	0.0362497	GO:0044444//cytoplasmic part	GO:0031406//carboxylic acid binding	NA	K03978//GTP-binding protein	gi|297799732|ref|XP_002867750.1|//hypothetical protein ARALYDRAFT_492590 [Arabidopsis lyrata subsp. lyrata]	None	ACR7	ACT domain-containing protein ACR7 [Source:UniProtKB/Swiss-Prot;Acc:Q8LJW1]	Bra019357	AT4G22780 (E=2e-227) ACR7 | ACR7; amino acid binding
BnaC05g00750D	GSBRNA2T00085382001	GRF1-interacting factor 2	GIF2	2.774	1.472	0.000864272	0.0383832	NA	GO:0005488//binding	GO:0048827//phyllome development;GO:0006464//cellular protein modification process;GO:0042221//response to chemical;GO:0009409//response to cold;GO:0006351//transcription, DNA-templated;GO:0007049//cell cycle;GO:0006402//mRNA catabolic process	NA	gi|567156569|ref|XP_006418395.1|//hypothetical protein EUTSA_v10008482mg [Eutrema salsugineum]	BnaC05g00750D protein [Source:UniProtKB/TrEMBL;Acc:A0A078FPZ3]	GIF2	GRF1-interacting factor 2 [Source:UniProtKB/TrEMBL;Acc:F4HQJ3]	N/A	N/A
BnaCnng54820D	GSBRNA2T00063514001	Serine/threonine protein phosphatase 2A regulatory subunit	B'BETA	2.757	1.463	0.000701369	0.034324	GO:0043231//intracellular membrane-bounded organelle;GO:0008287//protein serine/threonine phosphatase complex	GO:0019888//protein phosphatase regulator activity	GO:0016310//phosphorylation;GO:0007154//cell communication	K11584//serine/threonine-protein phosphatase 2A regulatory subunit B'	gi|567169899|ref|XP_006398799.1|//hypothetical protein EUTSA_v10013349mg [Eutrema salsugineum];CDY67412.1//BnaCnng54820D [Brassica napus]	BnaCnng54820D protein [Source:UniProtKB/TrEMBL;Acc:A0A078JPT9]	B'ALPHA	Serine/threonine protein phosphatase 2A regulatory subunit [Source:UniProtKB/TrEMBL;Acc:A0A178UNX1]	Bra031075	AT3G09880 (E=2e-052) ATB' BETA | ATB' BETA; protein phosphatase type 2A regulator
BnaA02g25910D	GSBRNA2T00030911001	Two-component response regulator	ARR14	2.739	1.453	5.58e-05	0.00743944	GO:0043231//intracellular membrane-bounded organelle	GO:0005515//protein binding;GO:0004871//signal transducer activity;GO:0001071	GO:0010565//regulation of cellular ketone metabolic process;GO:0006725//cellular aromatic compound metabolic process;GO:0046483//heterocycle metabolic process;GO:0009845//seed germination;GO:1901360//organic cyclic compound metabolic process;GO:0044238//primary metabolic process;GO:0048367//shoot system development;GO:0009755//hormone-mediated signaling pathway	K14491//two-component response regulator ARR-B family	gi|565468906|ref|XP_006292256.1|//hypothetical protein CARUB_v10018465mg [Capsella rubella]	Two-component response regulator [Source:UniProtKB/TrEMBL;Acc:A0A078F8S3]	N/A	N/A	Bra026635	AT2G01760 (E=1e-136) ARR14 | ARR14 (ARABIDOPSIS RESPONSE REGULATOR 14); transcription factor/ two-component response regulator
BnaA10g05750D	GSBRNA2T00120978001			2.738	1.453	0.000632044	0.0324211	NA	NA	NA	NA	NA	None	N/A	N/A	N/A	N/A
BnaC04g25130D	GSBRNA2T00076399001	Meristematic receptor-like kinase	MRLK	2.738	1.453	0.000771484	0.0358804	GO:0016020//membrane	GO:0004672//protein kinase activity;GO:0032550//purine ribonucleoside binding	GO:0045165//cell fate commitment;GO:0048447//sepal morphogenesis;GO:0006464//cellular protein modification process;GO:0048446//petal morphogenesis;GO:0007167//enzyme linked receptor protein signaling pathway	K13415//protein brassinosteroid insensitive 1 [EC:2.7.10.1 2.7.11.1]	gi|565465308|ref|XP_006290618.1|//hypothetical protein CARUB_v10016709mg [Capsella rubella]	BnaC04g25130D protein [Source:UniProtKB/TrEMBL;Acc:A0A078I2I0]	MRLK	Meristematic receptor-like kinase [Source:UniProtKB/TrEMBL;Acc:A0A1I9LMR2]	N/A	N/A
BnaA01g05660D	GSBRNA2T00073995001	GAMMA-GLUTAMYL TRANSPEPTIDASE1	GGT1	2.696	1.431	1.06e-06	0.000535156	GO:0016020//membrane;GO:0005618//cell wall;GO:0005911//cell-cell junction;GO:0005576//extracellular region;GO:0042579//microbody;GO:0009536//plastid	GO:0047635//alanine-oxo-acid transaminase activity;GO:0043168//anion binding;GO:0016846//carbon-sulfur lyase activity;GO:0016755//transferase activity, transferring amino-acyl groups	GO:0018871//1-aminocyclopropane-1-carboxylate metabolic process;GO:0016042//lipid catabolic process;GO:0000097//sulfur amino acid biosynthetic process;GO:0009746//response to hexose;GO:0006970//response to osmotic stress;GO:0042743//hydrogen peroxide metabolic process;GO:0009627//systemic acquired resistance;GO:0043094//cellular metabolic compound salvage;GO:0006749//glutathione metabolic process…	K18592//gamma-glutamyltranspeptidase / glutathione hydrolase / leukotriene-C4 hydrolase [EC:2.3.2.2 3.4.19.13 3.4.19.14]	gi|28208262|dbj|BAC56855.1|//gamma-glutamyl transferase [Raphanus sativus]	BnaA01g05660D protein [Source:UniProtKB/TrEMBL;Acc:A0A078HX98]	GGT1	Glutathione hydrolase 1 [Source:UniProtKB/Swiss-Prot;Acc:Q8VYW6]	Bra011844	AT4G39640 (E=3e-292) GGT1 | GGT1 (GAMMA-GLUTAMYL TRANSPEPTIDASE 1); gamma-glutamyltransferase/ glutathione gamma-glutamylcysteinyltransferase
BnaA02g08170D	GSBRNA2T00088552001			2.694	1.43	3.52e-05	0.00560003	NA	NA	GO:0006873//cellular ion homeostasis;GO:0030001//metal ion transport	NA	gi|18423968|ref|NP_568854.1|//uncharacterized protein [Arabidopsis thaliana]	BnaA02g08170D protein [Source:UniProtKB/TrEMBL;Acc:A0A078IEY5]	AT5G57345	At5g57345 [Source:UniProtKB/TrEMBL;Acc:Q8LAD4]	Bra020448	AT5G57345 (E=5e-053) | unknown protein
BnaA08g26170D	GSBRNA2T00047142001	Aspartyl protease	AED3	2.692	1.429	0.000316737	0.0212278	GO:0005618//cell wall;GO:0005576//extracellular region	NA	GO:0019538//protein metabolic process	K00924//kinase [EC:2.7.1.-];K01381//saccharopepsin [EC:3.4.23.25]	gi|567153609|ref|XP_006417541.1|//hypothetical protein EUTSA_v10007613mg [Eutrema salsugineum]	BnaA08g26170D protein [Source:UniProtKB/TrEMBL;Acc:A0A078H0T5]	AED3	Aspartyl protease AED3 [Source:UniProtKB/Swiss-Prot;Acc:O04496]	Bra030796	AT1G09750 (E=3e-188) | chloroplast nucleoid DNA-binding protein-related
BnaA10g25110D	GSBRNA2T00136279001	RING-H2 finger protein	ATL73	2.69	1.428	0.000444576	0.0260549	NA	GO:0046872//metal ion binding	NA	K19040//E3 ubiquitin-protein ligase ATL10/75/76/77/78 [EC:2.3.2.27]	gi|297810639|ref|XP_002873203.1|//zinc finger family protein [Arabidopsis lyrata subsp. lyrata]	RING-H2 finger protein ATL73 [Source:Projected from Arabidopsis thaliana (AT5G05280) UniProtKB/Swiss-Prot;Acc:Q9FLC6]	ATL73	RING-H2 finger protein ATL73 [Source:UniProtKB/Swiss-Prot;Acc:Q9FLC6]	N/A	N/A
BnaC07g05000D	GSBRNA2T00144802001	UDP-glycosyltransferase 73B4	UGT73B4	2.689	1.427	8.07e-05	0.0093081	GO:0044444//cytoplasmic part	GO:0035251//UDP-glucosyltransferase activity	GO:0014070//response to organic cyclic compound;GO:0009404//toxin metabolic process;GO:0009725//response to hormone;GO:0051553//flavone biosynthetic process;GO:0009607//response to biotic stimulus	K13496//UDP-glucosyl transferase 73C [EC:2.4.1.-]	gi|567208342|ref|XP_006409549.1|//hypothetical protein EUTSA_v10022663mg [Eutrema salsugineum]	None	UGT73B5 / UGT73B4	Glycosyltransferase [Source:UniProtKB/TrEMBL;Acc:F4IIG3] / UDP-glycosyltransferase 73B4 [Source:UniProtKB/Swiss-Prot;Acc:Q7Y232]	N/A	N/A
BnaC04g43780D	GSBRNA2T00024078001	Probable peroxygenase 3	PXG3	2.688	1.426	2.85e-06	0.00104683	GO:0009941//chloroplast envelope	GO:0016702//oxidoreductase activity, acting on single donors with incorporation of molecular oxygen, incorporation of two atoms of oxygen;GO:0046872//metal ion binding	GO:0006972//hyperosmotic response;GO:0044763;GO:0014070//response to organic cyclic compound;GO:0009414//response to water deprivation;GO:0006631//fatty acid metabolic process;GO:0009725//response to hormone;GO:0051707//response to other organism	K17991//peroxygenase [EC:1.11.2.3]	gi|196122106|gb|ACG69528.1|//caleosin CLO3-2 [Brassica napus]	BnaA04g19410D protein [Source:UniProtKB/TrEMBL;Acc:C3S7H3]	PXG3	Probable peroxygenase 3 [Source:UniProtKB/Swiss-Prot;Acc:O22788]	Bra021847	AT2G33380 (E=4e-109) RD20 | RD20 (RESPONSIVE TO DESSICATION 20); calcium ion binding
BnaC05g40620D	GSBRNA2T00074341001	Nudix hydrolase 16	NUDT16	2.679	1.422	1.79e-07	0.000124109	NA	GO:0003824//catalytic activity	NA	K07766//diphosphoinositol-polyphosphate diphosphatase [EC:3.6.1.52]	gi|567200059|ref|XP_006407316.1|//hypothetical protein EUTSA_v10021582mg [Eutrema salsugineum]	BnaC05g40620D protein [Source:UniProtKB/TrEMBL;Acc:A0A078HWG3]	NUDT16	Nudix hydrolase 16, mitochondrial [Source:UniProtKB/Swiss-Prot;Acc:Q9LHK1]	Bra034750	AT3G12600 (E=4e-080) atnudt16 | atnudt16 (Arabidopsis thaliana Nudix hydrolase homolog 16); hydrolase
BnaA02g23060D	GSBRNA2T00113959001			2.674	1.419	0.00118499	0.0465233	NA	NA	NA	NA	gi|89274211|gb|ABD65615.1|//hypothetical protein 23.t00033 [Brassica oleracea];XP_009123684.1//PREDICTED: uncharacterized protein LOC103848553 [Brassica rapa]	None	N/A	N/A	Bra035306	NA
BnaA02g04960D	GSBRNA2T00081358001	Germin-like protein subfamily 3 member 3	GER3	2.671	1.417	4.73e-07	0.000289741	GO:0043231//intracellular membrane-bounded organelle;GO:0005618//cell wall;GO:0005576//extracellular region	GO:0016623//oxidoreductase activity, acting on the aldehyde or oxo group of donors, oxygen as acceptor;GO:0046914//transition metal ion binding	GO:0006952//defense response;GO:0006091//generation of precursor metabolites and energy;GO:0006873//cellular ion homeostasis;GO:0030001//metal ion transport;GO:0009886//post-embryonic animal morphogenesis	K19476//vacuolar protein sorting-associated protein IST1;K11426//SET and MYND domain-containing protein	gi|567176075|ref|XP_006400624.1|//hypothetical protein EUTSA_v10014670mg [Eutrema salsugineum]	BnaA02g04960D protein [Source:UniProtKB/TrEMBL;Acc:A0A078I2K1]	GER3	Germin-like protein subfamily 3 member 3 [Source:UniProtKB/Swiss-Prot;Acc:P94072]	Bra020113	AT5G20630 (E=1e-102) GLP3, GLP3A, GLP3B, ATGER3, GER3 | GER3 (GERMIN 3); oxalate oxidase
BnaA02g34280D	GSBRNA2T00047484001	Beta-D-xylosidase 4	BXL4	2.644	1.403	2.83e-05	0.00487208	GO:0030312//external encapsulating structure;GO:0005576//extracellular region	GO:0015926//glucosidase activity;GO:0004553//hydrolase activity, hydrolyzing O-glycosyl compounds	GO:0000272//polysaccharide catabolic process;GO:0005975//carbohydrate metabolic process	K15920//xylan 1,4-beta-xylosidase [EC:3.2.1.37]	gi|567137086|ref|XP_006394136.1|//hypothetical protein EUTSA_v10003678mg [Eutrema salsugineum];CDY31313.1//BnaA02g34280D [Brassica napus]	BnaA02g34280D protein [Source:UniProtKB/TrEMBL;Acc:A0A078H392]	BXL4	Beta-D-xylosidase 4 [Source:UniProtKB/Swiss-Prot;Acc:Q9FLG1]	Bra031912	AT5G64570 (E=0.0) XYL4, ATBXL4 | XYL4; hydrolase, hydrolyzing O-glycosyl compounds / xylan 1,4-beta-xylosidase
BnaA05g16640D	GSBRNA2T00048483001	Membrane related protein-like		2.625	1.392	0.000348092	0.0223471	GO:0043231//intracellular membrane-bounded organelle;GO:0016021//integral component of membrane	GO:0008289//lipid binding	NA	NA	CDY10698.1//BnaA05g16640D [Brassica napus];gi|567195757|ref|XP_006406092.1|//hypothetical protein EUTSA_v10020751mg [Eutrema salsugineum]	BnaA05g16640D protein [Source:UniProtKB/TrEMBL;Acc:A0A078FF27]	AT3G23080	Membrane related protein-like [Source:UniProtKB/TrEMBL;Acc:Q9LS84]	N/A	N/A
BnaC02g18910D	GSBRNA2T00135312001	ACT domain repeat 4	ACR4	2.619	1.389	7.18e-05	0.00878888	GO:0009536//plastid	GO:0031406//carboxylic acid binding	GO:0006520//cellular amino acid metabolic process;GO:0009725//response to hormone	K00688//glycogen phosphorylase [EC:2.4.1.1];K03978//GTP-binding protein	gi|195970393|gb|ACG60681.1|//unknown protein [Brassica oleracea var. alboglabra]	None	ACR4	ACT domain repeat 4 [Source:UniProtKB/TrEMBL;Acc:F4I0I7]	N/A	N/A
BnaA05g21260D	GSBRNA2T00154004001	DEFECTIVE IN INDUCED RESISTANCE1	DIR1	2.6	1.378	0.000152302	0.0136228	NA	GO:0008289//lipid binding;GO:0046914//transition metal ion binding	GO:0009627//systemic acquired resistance	NA	gi|567197393|ref|XP_006406557.1|//hypothetical protein EUTSA_v10021820mg [Eutrema salsugineum]	None	N/A	N/A	Bra022364	AT5G48485 (E=1e-014) DIR1 | DIR1 (DEFECTIVE IN INDUCED RESISTANCE 1); lipid binding / lipid transporter
BnaC02g40090D	GSBRNA2T00028813001		TGG1	2.598	1.377	0.000119179	0.011687	NA	GO:0004553//hydrolase activity, hydrolyzing O-glycosyl compounds	GO:0005975//carbohydrate metabolic process	K01237//myrosinase [EC:3.2.1.147]	gi|56130949|gb|AAV80206.1|//myrosinase [Brassica rapa subsp. pekinensis];NP_001302768.1//myrosinase-like precursor [Brassica napus]	BnaC02g40090D protein [Source:UniProtKB/TrEMBL;Acc:A0A078GI82]	TGG1	TGG1 [Source:UniProtKB/TrEMBL;Acc:A0A178U7L7]	N/A	N/A
BnaC02g43200D	GSBRNA2T00086247001	Beta-D-xylosidase 4	BXL4	2.598	1.377	1.66e-05	0.00350967	GO:0030312//external encapsulating structure;GO:0005576//extracellular region	GO:0015926//glucosidase activity	GO:0000272//polysaccharide catabolic process	K15920//xylan 1,4-beta-xylosidase [EC:3.2.1.37]	gi|567137086|ref|XP_006394136.1|//hypothetical protein EUTSA_v10003678mg [Eutrema salsugineum]	BnaC02g43200D protein [Source:UniProtKB/TrEMBL;Acc:A0A078I9J4]	BXL4	Beta-D-xylosidase 4 [Source:UniProtKB/Swiss-Prot;Acc:Q9FLG1]	Bra031912	AT5G64570 (E=0.0) XYL4, ATBXL4 | XYL4; hydrolase, hydrolyzing O-glycosyl compounds / xylan 1,4-beta-xylosidase
BnaC03g49860D	GSBRNA2T00141745001	Classical arabinogalactan protein 1	AGP1	2.598	1.377	2.94e-07	0.00019779	NA	NA	NA	NA	gi|567137237|ref|XP_006394168.1|//hypothetical protein EUTSA_v10005132mg [Eutrema salsugineum]	None	AGP1	Classical arabinogalactan protein 1 [Source:UniProtKB/Swiss-Prot;Acc:Q8LCN5]	N/A	N/A
BnaC05g40680D	GSBRNA2T00074333001	Basic endochitinase B	CHI-B	2.598	1.377	4.46e-05	0.00655424	GO:0043231//intracellular membrane-bounded organelle;GO:0031090//organelle membrane;GO:0044444//cytoplasmic part	GO:0004553//hydrolase activity, hydrolyzing O-glycosyl compounds;GO:0097367//carbohydrate derivative binding	GO:0009861//jasmonic acid and ethylene-dependent systemic resistance;GO:0044238//primary metabolic process;GO:0044036//cell wall macromolecule metabolic process;GO:0015698//inorganic anion transport;GO:0010038//response to metal ion;GO:0006026//aminoglycan catabolic process	K01183//chitinase [EC:3.2.1.14]	gi|584928|sp|Q09023.1|CHI2_BRANA//RecName: Full=Endochitinase CH25; Flags: Precursor	BnaC05g40680D protein [Source:UniProtKB/TrEMBL;Acc:A0A078HWP0]	CHI-B	Basic endochitinase B [Source:UniProtKB/Swiss-Prot;Acc:P19171]	Bra034754	AT3G12500 (E=1e-172) ATHCHIB, PR3, PR-3, CHI-B, B-CHI | ATHCHIB (ARABIDOPSIS THALIANA BASIC CHITINASE); chitinase
BnaA03g24380D	GSBRNA2T00151452001	Putative alpha NAC		2.586	1.371	0.00022467	0.0171973	GO:0043231//intracellular membrane-bounded organelle	GO:0016787//hydrolase activity	NA	K03626//nascent polypeptide-associated complex subunit alpha	gi|565461146|ref|XP_006288572.1|//hypothetical protein CARUB_v10001862mg, partial [Capsella rubella]	None	AT4G10480	Putative alpha NAC [Source:UniProtKB/TrEMBL;Acc:Q0WWN5]	Bra000711	AT4G10480 (E=5e-051) | nascent polypeptide associated complex alpha chain protein, putative / alpha-NAC, putative
BnaA03g48750D	GSBRNA2T00044294001			2.582	1.368	0.000130802	0.0123715	GO:0043231//intracellular membrane-bounded organelle	NA	NA	NA	gi|297803336|ref|XP_002869552.1|//hypothetical protein ARALYDRAFT_492020 [Arabidopsis lyrata subsp. lyrata]	BnaA03g48750D protein [Source:UniProtKB/TrEMBL;Acc:A0A078GXJ7]	AT4G27657	At4g27657 [Source:UniProtKB/TrEMBL;Acc:Q8LF18]	Bra019033	AT4G27657 (E=3e-024) | unknown protein
BnaA04g07770D	GSBRNA2T00114575001			2.576	1.365	0.00132506	0.0499588	GO:0009536//plastid	NA	NA	NA	gi|119720760|gb|ABL97950.1|//unknown [Brassica rapa]	None	AT5G36710 / AT5G36800	Gb [Source:UniProtKB/TrEMBL;Acc:Q9LDP3]	Bra035348	AT5G36800 (E=2e-077) | unknown protein
BnaC05g13790D	GSBRNA2T00006470001	Hypothetical protein		2.571	1.362	0.00103981	0.0429632	GO:0043231//intracellular membrane-bounded organelle	NA	NA	K18643//katanin p80 WD40 repeat-containing subunit B1	gi|297850176|ref|XP_002892969.1|//hypothetical protein ARALYDRAFT_471996 [Arabidopsis lyrata subsp. lyrata]	BnaC05g13790D protein [Source:UniProtKB/TrEMBL;Acc:A0A078G3C3]	AT1G17830	At1g17830 [Source:UniProtKB/TrEMBL;Acc:Q9LMU5]	N/A	N/A
BnaC05g24980D	GSBRNA2T00111373001			2.56	1.356	3.51e-06	0.00122066	GO:0044435//plastid part;GO:0005840//ribosome	GO:0005198//structural molecule activity	GO:0010467//gene expression;GO:1901576//organic substance biosynthetic process;GO:0044249//cellular biosynthetic process;GO:0071840//cellular component organization or biogenesis	K03006//DNA-directed RNA polymerase II subunit RPB1 [EC:2.7.7.6];K02867//large subunit ribosomal protein L11	gi|7572936|emb|CAA60718.1|//ribosomal protein L11 [Arabidopsis thaliana];XP_013613810.1//PREDICTED: uncharacterized protein LOC106319983 [Brassica oleracea var. oleracea]	None	N/A	N/A	N/A	N/A
BnaC05g31890D	GSBRNA2T00043691001	Protein kinase family protein		2.558	1.355	0.000716578	0.034611	GO:0043231//intracellular membrane-bounded organelle	GO:0004672//protein kinase activity;GO:0032550//purine ribonucleoside binding	GO:0009664//plant-type cell wall organization;GO:0006928//movement of cell or subcellular component;GO:0006468//protein phosphorylation;GO:0000904//cell morphogenesis involved in differentiation;GO:0009607//response to biotic stimulus	K17609//nucleoredoxin [EC:1.8.1.8]	gi|567196875|ref|XP_006406411.1|//hypothetical protein EUTSA_v10020098mg [Eutrema salsugineum]	BnaC05g31890D protein [Source:UniProtKB/TrEMBL;Acc:A0A078GWA1]	AT3G20200	At3g20200 [Source:UniProtKB/TrEMBL;Acc:Q8GWU3]	Bra035805	AT3G20200 (E=0.0) | protein kinase family protein
BnaC04g48190D	GSBRNA2T00084696001	Basic helix-loop-helix (bHLH) DNA-binding superfamily protein		2.548	1.349	0.000321463	0.0213624	NA	GO:0005515//protein binding	NA	K11253//histone H3;K12126//phytochrome-interacting factor 3	gi|297827895|ref|XP_002881830.1|//basic helix-loop-helix family protein [Arabidopsis lyrata subsp. lyrata]	BnaC04g48190D protein [Source:UniProtKB/TrEMBL;Acc:A0A078FPM0]	AT2G42280	basic helix-loop-helix (bHLH) DNA-binding superfamily protein [Source:TAIR;Acc:AT2G42280]	N/A	N/A
BnaAnng36210D	GSBRNA2T00011400001	Ribulose bisphosphate carboxylase small chain		2.535	1.342	0.000378321	0.0235902	GO:0009536//plastid	GO:0016831//carboxy-lyase activity;GO:0016491//oxidoreductase activity	GO:0043094//cellular metabolic compound salvage;GO:0044710	K01602//ribulose-bisphosphate carboxylase small chain [EC:4.1.1.39]	gi|79013990|gb|ABB51649.1|//chloroplast ribulose-1,5-bisphosphate carboxylase/oxygenase small subunit precursor [Brassica napus]	Ribulose bisphosphate carboxylase small chain F1, chloroplastic [Source:UniProtKB/Swiss-Prot;Acc:P27985]	AT5G38410 / RBCS-2B / RBCS-1B	Ribulose bisphosphate carboxylase small chain [Source:UniProtKB/TrEMBL;Acc:B3H5S2] / Ribulose bisphosphate carboxylase small chain 2B, chloroplastic [Source:UniProtKB/Swiss-Prot;Acc:P10797] / Ribulose bisphosphate carboxylase small chain 1B, chloroplastic [Source:UniProtKB/Swiss-Prot;Acc:P10796]	Bra028174	AT5G38430 (E=7e-093) | ribulose bisphosphate carboxylase small chain 1B / RuBisCO small subunit 1B (RBCS-1B) (ATS1B)
BnaA01g13430D	GSBRNA2T00087836001	High mobility group B protein 6	HMGB6	2.524	1.336	0.000667598	0.0334247	NA	NA	NA	K09273//upstream-binding transcription factor	gi|567219774|ref|XP_006413516.1|//hypothetical protein EUTSA_v10025168mg [Eutrema salsugineum]	BnaA01g13430D protein [Source:UniProtKB/TrEMBL;Acc:A0A078IBY0]	HMGB6	High mobility group B protein 6 [Source:UniProtKB/Swiss-Prot;Acc:Q9SUP7]	Bra013731	AT4G23800 (E=3e-149) | high mobility group (HMG1/2) family protein
BnaA06g13060D	GSBRNA2T00035619001	Isochorismate synthase 2	ICS2	2.519	1.333	1.01e-07	7.31e-05	GO:0009536//plastid	GO:0050486//intramolecular transferase activity, transferring hydroxy groups	GO:0006605//protein targeting;GO:0010243//response to organonitrogen compound;GO:0042743//hydrogen peroxide metabolic process;GO:0006091//generation of precursor metabolites and energy;GO:0009627//systemic acquired resistance;GO:0002252//immune effector process;GO:0009696//salicylic acid metabolic process;GO:0009626//plant-type hypersensitive response;GO:0031347//regulation of defense response;GO…	K02552//menaquinone-specific isochorismate synthase [EC:5.4.4.2]	gi|567150138|ref|XP_006416556.1|//hypothetical protein EUTSA_v10007243mg [Eutrema salsugineum]	BnaA06g13060D protein [Source:UniProtKB/TrEMBL;Acc:A0A078GMZ2]	ICS2	Isochorismate synthase 2, chloroplastic [Source:UniProtKB/Swiss-Prot;Acc:Q9M9V6]	Bra025694	AT1G18870 (E=2e-257) ICS2 | ICS2 (ISOCHORISMATE SYNTHASE 2); isochorismate synthase
BnaC08g22610D	GSBRNA2T00109348001			2.519	1.333	3.08e-07	0.0002045	NA	NA	GO:0007129//synapsis;GO:0000725//recombinational repair	K21777//G2/mitotic-specific cyclin-B, other	XP_013617090.1//PREDICTED: uncharacterized protein LOC106323530 [Brassica oleracea var. oleracea];gi|567151606|ref|XP_006416975.1|//hypothetical protein EUTSA_v10009486mg [Eutrema salsugineum]	None	N/A	N/A	N/A	N/A
BnaC04g09130D	GSBRNA2T00141170001	P-loop containing nucleoside triphosphate hydrolases superfamily protein		2.513	1.329	0.000263712	0.0191371	GO:0015630//microtubule cytoskeleton	GO:0003774//motor activity;GO:0032550//purine ribonucleoside binding	GO:0006305//DNA alkylation;GO:0007127//meiosis I;GO:0000087//mitotic M phase;GO:0016458//gene silencing;GO:0006260//DNA replication;GO:0034968//histone lysine methylation;GO:0009908//flower development;GO:0006928//movement of cell or subcellular component;GO:0007010//cytoskeleton organization;GO:0051726//regulation of cell cycle	K10398//kinesin family member 11	gi|567213096|ref|XP_006410791.1|//hypothetical protein EUTSA_v10016176mg [Eutrema salsugineum]	None	AT2G36200	P-loop containing nucleoside triphosphate hydrolases superfamily protein [Source:UniProtKB/TrEMBL;Acc:F4ILV6]	N/A	N/A
BnaC09g41570D	GSBRNA2T00035329001			2.485	1.313	0.000298676	0.0206074	GO:0009536//plastid	NA	GO:0006468//protein phosphorylation	NA	gi|567174523|ref|XP_006400158.1|//hypothetical protein EUTSA_v10015375mg [Eutrema salsugineum]	BnaC09g41570D protein [Source:UniProtKB/TrEMBL;Acc:A0A078GMI9]	AT5G16250	Transmembrane protein [Source:UniProtKB/TrEMBL;Acc:Q9LF03]	Bra008630	AT5G16250 (E=2e-091) | unknown protein
BnaC03g45140D	GSBRNA2T00096636001			2.482	1.311	0.000915305	0.03956	GO:0005911//cell-cell junction	NA	NA	NA	gi|567208914|ref|XP_006409707.1|//hypothetical protein EUTSA_v10022640mg [Eutrema salsugineum]	BnaC03g45140D protein [Source:UniProtKB/TrEMBL;Acc:A0A078ILY2]	AT2G12400	Plasma membrane fusion protein [Source:UniProtKB/TrEMBL;Acc:Q8H0U2]	N/A	N/A
BnaC04g34390D	GSBRNA2T00108243001	Ribulose bisphosphate carboxylase small chain		2.476	1.308	5.57e-07	0.000316696	GO:0009536//plastid	GO:0016831//carboxy-lyase activity;GO:0016491//oxidoreductase activity	GO:0043094//cellular metabolic compound salvage;GO:0044710	K01602//ribulose-bisphosphate carboxylase small chain [EC:4.1.1.39]	gi|229893642|gb|ACQ90230.1|//virus-resistance protein [Brassica rapa subsp. chinensis]	None	AT5G38410 / RBCS-2B / RBCS-1B	Ribulose bisphosphate carboxylase small chain [Source:UniProtKB/TrEMBL;Acc:B3H5S2] / Ribulose bisphosphate carboxylase small chain 2B, chloroplastic [Source:UniProtKB/Swiss-Prot;Acc:P10797] / Ribulose bisphosphate carboxylase small chain 1B, chloroplastic [Source:UniProtKB/Swiss-Prot;Acc:P10796]	Bra025431	AT5G38410 (E=6e-092) | ribulose bisphosphate carboxylase small chain 3B / RuBisCO small subunit 3B (RBCS-3B) (ATS3B)
BnaA07g34440D	GSBRNA2T00146407001	EP1-like glycoprotein 3		2.475	1.308	0.00019028	0.0158356	GO:0043231//intracellular membrane-bounded organelle;GO:0005618//cell wall;GO:0031090//organelle membrane;GO:0005576//extracellular region;GO:0044444//cytoplasmic part	GO:0005488//binding	NA	K04733//interleukin-1 receptor-associated kinase 4 [EC:2.7.11.1];K14962//COMPASS component SWD2;K03327//multidrug resistance protein, MATE family	gi|297842669|ref|XP_002889216.1|//hypothetical protein ARALYDRAFT_895785 [Arabidopsis lyrata subsp. lyrata]	None	AT1G78850 / AT1G78860	EP1-like glycoprotein 3 [Source:UniProtKB/Swiss-Prot;Acc:Q9ZVA4] / EP1-like glycoprotein 4 [Source:UniProtKB/Swiss-Prot;Acc:Q9ZVA5]	Bra035070	AT1G78850 (E=4e-247) | curculin-like (mannose-binding) lectin family protein
BnaA08g26540D	GSBRNA2T00047187001			2.469	1.304	0.000131632	0.0124084	NA	NA	NA	K11253//histone H3	gi|297746363|emb|CBI16419.3|//unnamed protein product [Vitis vinifera]	BnaA02g30070D protein [Source:UniProtKB/TrEMBL;Acc:A0A078IFE3]	N/A	N/A	N/A	N/A
BnaCnng27340D	GSBRNA2T00014316001	Ferredoxin	FD2	2.463	1.3	2.78e-06	0.00103632	GO:0009532//plastid stroma	GO:0051536//iron-sulfur cluster binding	GO:0006007//glucose catabolic process;GO:0006952//defense response;GO:0009767//photosynthetic electron transport chain;GO:0009642//response to light intensity;GO:0009687//abscisic acid metabolic process;GO:0034285//response to disaccharide;GO:0015992//proton transport;GO:0009639//response to red or far red light	K02639//ferredoxin	gi|297840471|ref|XP_002888117.1|//fed A [Arabidopsis lyrata subsp. lyrata]	Ferredoxin [Source:UniProtKB/TrEMBL;Acc:A0A078IX25]	FD2	Ferredoxin [Source:UniProtKB/TrEMBL;Acc:A0A178W2W5]	N/A	N/A
BnaA09g55760D	GSBRNA2T00019610001			2.456	1.296	4.87e-05	0.00687853	NA	NA	NA	NA	gi|565468623|ref|XP_006292152.1|//hypothetical protein CARUB_v10018356mg [Capsella rubella]	BnaA09g55760D protein [Source:UniProtKB/TrEMBL;Acc:A0A078IX79]	AT3G63160	OEP6 [Source:UniProtKB/TrEMBL;Acc:A0A384KZL8]	Bra007731	AT3G63160 (E=1e-009) | unknown protein
BnaA01g02620D	GSBRNA2T00121331001	CRYPTOCHROME-INTERACTING BASIC-HELIX-LOOP-HELIX1	BHLH63	2.449	1.292	2.6e-05	0.0046482	GO:0043231//intracellular membrane-bounded organelle	GO:0001071;GO:0003676//nucleic acid binding	GO:0009908//flower development;GO:0010467//gene expression	K16189//phytochrome-interacting factor 4;K11253//histone H3	gi|567217176|ref|XP_006412217.1|//hypothetical protein EUTSA_v10025748mg [Eutrema salsugineum]	None	BHLH63	CIB1 [Source:UniProtKB/TrEMBL;Acc:A0A178V495]	Bra011540	AT4G34530 (E=3e-100) CIB1 | CIB1 (CRYPTOCHROME-INTERACTING BASIC-HELIX-LOOP-HELIX 1); DNA binding / transcription factor
BnaA05g07820D	GSBRNA2T00117065001			2.447	1.291	0.000585797	0.030815	NA	NA	NA	NA	CDY48800.1//BnaA05g20700D [Brassica napus]	None	N/A	N/A	N/A	N/A
BnaAnng10190D	GSBRNA2T00092235001	Minichromosome maintenance family protein	MCM6	2.43	1.281	0.000220483	0.0171196	GO:0043231//intracellular membrane-bounded organelle;GO:0043234//protein complex	GO:0004386//helicase activity;GO:0042623//ATPase activity, coupled;GO:0003676//nucleic acid binding;GO:0032550//purine ribonucleoside binding	GO:0032392//DNA geometric change;GO:0006261//DNA-dependent DNA replication	K02542//DNA replication licensing factor MCM6 [EC:3.6.4.12]	XP_013733194.1//PREDICTED: DNA replication licensing factor MCM6-like isoform X2 [Brassica napus];gi|567167433|ref|XP_006398088.1|//hypothetical protein EUTSA_v10000779mg [Eutrema salsugineum]	DNA helicase [Source:UniProtKB/TrEMBL;Acc:A0A078IDW9]	MCM6	minichromosome maintenance (MCM2/3/5) family protein [Source:TAIR;Acc:AT5G44635]	Bra033756	AT5G44635 (E=0.0) MCM6 | minichromosome maintenance family protein / MCM family protein
BnaC07g14150D	GSBRNA2T00110047001	Nuclear transcription factor Y subunit B-9	NFYB9	2.43	1.281	0.000300104	0.0206074	GO:0043231//intracellular membrane-bounded organelle	GO:0003677//DNA binding;GO:0005515//protein binding;GO:0001071	GO:0030522//intracellular receptor signaling pathway;GO:0006633//fatty acid biosynthetic process;GO:0006351//transcription, DNA-templated;GO:0009755//hormone-mediated signaling pathway;GO:0009793//embryo development ending in seed dormancy	K08065//nuclear transcription Y subunit beta	gi|295149264|gb|ADF81045.1|//LEC1-2 transcription factor [Brassica napus]	LEC1-2 transcription factor [Source:UniProtKB/TrEMBL;Acc:D6PM21]	NFYB9	Nuclear transcription factor Y subunit B-9 [Source:UniProtKB/Swiss-Prot;Acc:Q9SFD8]	Bra012301	AT1G21970 (E=2e-063) LEC1, EMB 212, EMB212, NF-YB9 | LEC1 (LEAFY COTYLEDON 1); transcription activator/ transcription factor
BnaA08g02790D	GSBRNA2T00091080001			2.427	1.279	0.000534899	0.029064	NA	NA	GO:0030001//metal ion transport	NA	gi|567133576|ref|XP_006393269.1|//hypothetical protein EUTSA_v10011902mg [Eutrema salsugineum]	BnaA08g02790D protein [Source:UniProtKB/TrEMBL;Acc:A0A078FVP4]	AT1G49310	At1g49310 [Source:UniProtKB/TrEMBL;Acc:Q84W13]	N/A	N/A
BnaCnng40170D	GSBRNA2T00036222001	Beta-1, 3-glucanase-like protein		2.426	1.279	0.000146465	0.0133111	GO:0030312//external encapsulating structure;GO:0005911//cell-cell junction	GO:0043167//ion binding;GO:0016798//hydrolase activity, acting on glycosyl bonds	GO:0010243//response to organonitrogen compound;GO:0044238//primary metabolic process	K15429//tRNA (guanine37-N1)-methyltransferase [EC:2.1.1.228];K19619//tyrosyl-DNA phosphodiesterase 2 [EC:3.1.4.-];K13098//RNA-binding protein FUS	gi|567186235|ref|XP_006403459.1|//hypothetical protein EUTSA_v10010363mg [Eutrema salsugineum]	BnaCnng40170D protein [Source:UniProtKB/TrEMBL;Acc:A0A078J9U6]	AT3G55430	Beta-1, 3-glucanase-like protein [Source:UniProtKB/TrEMBL;Acc:Q9M2T6]	N/A	N/A
BnaC07g38780D	GSBRNA2T00154421001	Endoplasmin homolog	HSP90-7	2.414	1.271	2.05e-05	0.00403233	GO:0031090//organelle membrane;GO:0005911//cell-cell junction;GO:0005576//extracellular region;GO:0009536//plastid	GO:0005515//protein binding;GO:0032550//purine ribonucleoside binding	GO:0033554//cellular response to stress;GO:0006007//glucose catabolic process;GO:0006970//response to osmotic stress;GO:0006996//organelle organization;GO:0009933//meristem structural organization;GO:0000302//response to reactive oxygen species;GO:0006498//N-terminal protein lipidation;GO:0009642//response to light intensity;GO:0010073//meristem maintenance;GO:0015031//protein transport;GO:001003…	K09487//heat shock protein 90kDa beta	gi|567219670|ref|XP_006413464.1|//hypothetical protein EUTSA_v10024414mg [Eutrema salsugineum]	None	HSP90-7	Endoplasmin homolog [Source:UniProtKB/Swiss-Prot;Acc:Q9STX5]	N/A	N/A
BnaC03g21770D	GSBRNA2T00079085001	O-acyltransferase WSD1-like		2.412	1.27	0.000120138	0.0117108	GO:0043231//intracellular membrane-bounded organelle	GO:0016411//acylglycerol O-acyltransferase activity	GO:0003006//developmental process involved in reproduction;GO:0006633//fatty acid biosynthetic process	K15406//wax-ester synthase / diacylglycerol O-acyltransferase [EC:2.3.1.75 2.3.1.20]	XP_013705467.1//PREDICTED: O-acyltransferase WSD1-like [Brassica napus];gi|334184814|ref|NP_850307.2|//O-acyltransferase (WSD1-like) family protein [Arabidopsis thaliana]	BnaC03g21770D protein [Source:UniProtKB/TrEMBL;Acc:A0A078FPZ2]	N/A	N/A	Bra000109	AT2G38995 (E=2e-193) | FUNCTIONS IN: molecular_function unknown; INVOLVED IN: biological_process unknown; LOCATED IN: cellular_component unknown; CONTAINS InterPro DOMAIN/s: Protein of unknown function DUF1298 (InterPro:IPR009721), Uncharacterised protein family UPF0089 (InterPro:IPR004255); BEST Arabidopsis thaliana protein match is: WSD1; diacylglycerol O-acyltransferase/ long-chain-alcohol O-f…
BnaA02g17260D	GSBRNA2T00067173001	WAT1-related protein	WAT1	2.409	1.269	0.000266436	0.0192527	GO:0031090//organelle membrane;GO:0016021//integral component of membrane;GO:0000325//plant-type vacuole	GO:0022857//transmembrane transporter activity	GO:0009826//unidimensional cell growth;GO:0009746//response to hexose;GO:0006970//response to osmotic stress;GO:0045764//positive regulation of cellular amino acid metabolic process;GO:0060918//auxin transport;GO:0048588//developmental cell growth;GO:0032535//regulation of cellular component size;GO:0005976//polysaccharide metabolic process;GO:0045229//external encapsulating structure organizatio…	K17500//integrin-linked kinase-associated serine/threonine phosphatase 2C [EC:3.1.3.16];K02940//large subunit ribosomal protein L9e;K07874//Ras-related protein Rab-1A;K01623//fructose-bisphosphate aldolase, class I [EC:4.1.2.13]	gi|9369372|gb|AAF87121.1|AC006434_17//F10A5.28 [Arabidopsis thaliana];CDY39037.1//BnaA02g17260D [Brassica napus]	WAT1-related protein [Source:UniProtKB/TrEMBL;Acc:A0A078HME1]	WAT1	Protein WALLS ARE THIN 1 [Source:UniProtKB/Swiss-Prot;Acc:Q94AP3]	Bra008201	AT1G75500 (E=5e-201) | nodulin MtN21 family protein
BnaC08g46210D	GSBRNA2T00003310001	Protochlorophyllide reductase C	PORC	2.409	1.269	2.26e-05	0.00436314	GO:0009526//plastid envelope;GO:0009534//chloroplast thylakoid	GO:0016651//oxidoreductase activity, acting on NAD(P)H;GO:0016628//oxidoreductase activity, acting on the CH-CH group of donors, NAD or NADP as acceptor;GO:0036094//small molecule binding	GO:0005982//starch metabolic process;GO:0000097//sulfur amino acid biosynthetic process;GO:0009658//chloroplast organization;GO:0006779//porphyrin-containing compound biosynthetic process;GO:0048869//cellular developmental process;GO:0042254//ribosome biogenesis;GO:0019684//photosynthesis, light reaction;GO:0009668//plastid membrane organization;GO:0005984//disaccharide metabolic process;GO:00715…	K00218//protochlorophyllide reductase [EC:1.3.1.33]	gi|297843168|ref|XP_002889465.1|//por C [Arabidopsis lyrata subsp. lyrata]	NADPH-protochlorophyllide oxidoreductase [Source:UniProtKB/TrEMBL;Acc:A0A078IPM7]	PORC	Protochlorophyllide reductase C, chloroplastic [Source:UniProtKB/Swiss-Prot;Acc:O48741]	N/A	N/A
BnaA06g04950D	GSBRNA2T00156229001	SYNTAXIN OF PLANTS111	SYP111	2.395	1.26	0.000672731	0.0335061	GO:0016020//membrane;GO:0005911//cell-cell junction;GO:0044444//cytoplasmic part	GO:0005515//protein binding	GO:0006694//steroid biosynthetic process;GO:0014070//response to organic cyclic compound;GO:0007010//cytoskeleton organization;GO:0015031//protein transport;GO:0006461//protein complex assembly;GO:0006637//acyl-CoA metabolic process	K08486//syntaxin 1B/2/3	gi|567154073|ref|XP_006417676.1|//hypothetical protein EUTSA_v10008289mg [Eutrema salsugineum]	None	KN	SYP111 [Source:UniProtKB/TrEMBL;Acc:A0A178WAC8]	Bra018615	AT1G08560 (E=7e-130) SYP111, KN, ATSYP111 | SYP111 (SYNTAXIN OF PLANTS 111); SNAP receptor
BnaA09g38190D	GSBRNA2T00072605001	F-box/kelch-repeat protein	SKIP20	2.393	1.259	1.72e-07	0.000121121	GO:0044424//intracellular part	NA	NA	K10457//kelch-like protein 20;K10443//kelch-like protein 2/3	gi|567183273|ref|XP_006402638.1|//hypothetical protein EUTSA_v10006395mg [Eutrema salsugineum]	BnaA09g38190D protein [Source:UniProtKB/TrEMBL;Acc:A0A078HU24]	SKIP20	F-box/kelch-repeat protein SKIP20 [Source:UniProtKB/Swiss-Prot;Acc:Q9M1Y1]	Bra007494	AT3G59940 (E=1e-165) | kelch repeat-containing F-box family protein
BnaA03g39110D	GSBRNA2T00113679001	DNA replication licensing factor	MCM4	2.384	1.254	0.000698448	0.0342512	GO:0043231//intracellular membrane-bounded organelle;GO:0043234//protein complex;GO:0044444//cytoplasmic part	GO:0004386//helicase activity;GO:0042623//ATPase activity, coupled;GO:0003676//nucleic acid binding;GO:0032550//purine ribonucleoside binding	GO:0006997//nucleus organization;GO:0006305//DNA alkylation;GO:0016458//gene silencing;GO:0034968//histone lysine methylation;GO:0009117//nucleotide metabolic process;GO:0048285//organelle fission;GO:0009908//flower development;GO:0032392//DNA geometric change;GO:0006261//DNA-dependent DNA replication	K02212//DNA replication licensing factor MCM4 [EC:3.6.4.12]	gi|567207926|ref|XP_006409434.1|//hypothetical protein EUTSA_v10022552mg [Eutrema salsugineum]	None	MCM4	DNA replication licensing factor MCM4 [Source:UniProtKB/Swiss-Prot;Acc:Q0WVF5]	Bra013068	AT2G16440 (E=0.0) MCM4 | DNA replication licensing factor, putative
BnaA01g37120D	GSBRNA2T00004089001	Disease resistance-responsive protein-related		2.377	1.249	0.000184895	0.0155451	GO:0009532//plastid stroma	GO:0004812//aminoacyl-tRNA ligase activity;GO:0032550//purine ribonucleoside binding	GO:0006595//polyamine metabolic process;GO:0033554//cellular response to stress;GO:0009814//defense response, incompatible interaction;GO:0003006//developmental process involved in reproduction;GO:0006575//cellular modified amino acid metabolic process;GO:0009699//phenylpropanoid biosynthetic process;GO:0006418//tRNA aminoacylation for protein translation;GO:0009668//plastid membrane organization…	K02889//large subunit ribosomal protein L21e;K01870//isoleucyl-tRNA synthetase [EC:6.1.1.5]	gi|567199625|ref|XP_006407188.1|//hypothetical protein EUTSA_v10021903mg [Eutrema salsugineum]	Dirigent protein [Source:UniProtKB/TrEMBL;Acc:A0A078IQN9]	N/A	N/A	Bra021497	AT5G49040 (E=4e-063) | disease resistance-responsive protein-related / dirigent protein-related
BnaA06g01180D	GSBRNA2T00024673001	Legume lectin family protein		2.377	1.249	3.91e-06	0.00132585	GO:0005618//cell wall;GO:0005576//extracellular region;GO:0009536//plastid	GO:0005488//binding	GO:0010243//response to organonitrogen compound;GO:0006952//defense response;GO:0009628//response to abiotic stimulus	K04730//interleukin-1 receptor-associated kinase 1 [EC:2.7.11.1]	gi|567131926|ref|XP_006392836.1|//hypothetical protein EUTSA_v10012397mg [Eutrema salsugineum]	BnaA06g01180D protein [Source:UniProtKB/TrEMBL;Acc:A0A078GCB6]	AT1G53070	Lectin-like protein At1g53070 [Source:UniProtKB/Swiss-Prot;Acc:Q9LNN2]	Bra019012	AT1G53070 (E=1e-125) | legume lectin family protein
BnaA08g02780D	GSBRNA2T00091082001	BURP domain-containing protein	USPL1	2.362	1.24	0.000757724	0.0356326	GO:0000322//storage vacuole	NA	GO:0009791//post-embryonic development	K06699//proteasome activator subunit 4;K12472//epidermal growth factor receptor substrate 15	gi|3098571|gb|AAC15700.1|//BURP domain containing protein [Brassica napus]	BURP domain-containing protein BNM2A [Source:UniProtKB/Swiss-Prot;Acc:O65009]	USPL1	BURP domain protein USPL1 [Source:UniProtKB/Swiss-Prot;Acc:Q9XI99]	Bra014180	AT1G49320 (E=3e-125) | BURP domain-containing protein
BnaC04g06760D	GSBRNA2T00152824001	Lipid-transfer protein	LTP1	2.359	1.238	1.73e-05	0.00362537	GO:0016020//membrane;GO:0005618//cell wall;GO:0005576//extracellular region;GO:0031976//plastid thylakoid	GO:0008289//lipid binding;GO:0005515//protein binding	GO:0015914//phospholipid transport;GO:0006869//lipid transport;GO:0006950//response to stress;GO:0008219//cell death	NA	gi|2497740|sp|Q43304.1|NLTPD_BRAOT//RecName: Full=Non-specific lipid-transfer protein D; Short=LTP D; AltName: Full=Wax-associated protein 9D; Flags: Precursor;XP_013630892.1//PREDICTED: non-specific lipid-transfer protein D [Brassica oleracea var. oleracea]	None	LTP2 / LTP1	Non-specific lipid-transfer protein [Source:UniProtKB/TrEMBL;Acc:A0A178W063] / Non-specific lipid-transfer protein [Source:UniProtKB/TrEMBL;Acc:A0A178VZQ3]	Bra005099	AT2G38540 (E=1e-044) LP1, LTP1, ATLTP1 | LP1; calmodulin binding
BnaA05g12980D	GSBRNA2T00066242001	O-acyltransferase (WSD1-like) family protein	WSD1	2.352	1.234	7.72e-05	0.00902004	GO:0043231//intracellular membrane-bounded organelle	GO:0016411//acylglycerol O-acyltransferase activity	GO:0003006//developmental process involved in reproduction;GO:0006633//fatty acid biosynthetic process	K15406//wax-ester synthase / diacylglycerol O-acyltransferase [EC:2.3.1.75 2.3.1.20]	gi|297801244|ref|XP_002868506.1|//hypothetical protein ARALYDRAFT_330267 [Arabidopsis lyrata subsp. lyrata]	BnaA05g12980D protein [Source:UniProtKB/TrEMBL;Acc:A0A078HMJ3]	WSD1	O-acyltransferase (WSD1-like) family protein [Source:TAIR;Acc:AT5G37300]	Bra018412	AT5G37300 (E=7e-119) WSD1 | WSD1; diacylglycerol O-acyltransferase/ long-chain-alcohol O-fatty-acyltransferase
BnaA07g10770D	GSBRNA2T00112245001	Nuclear transcription factor Y subunit B-9	NFYB9	2.351	1.233	0.000211201	0.0168975	GO:0043231//intracellular membrane-bounded organelle	GO:0003677//DNA binding;GO:0005515//protein binding;GO:0001071	GO:0030522//intracellular receptor signaling pathway;GO:0006633//fatty acid biosynthetic process;GO:0006351//transcription, DNA-templated;GO:0009755//hormone-mediated signaling pathway;GO:0009793//embryo development ending in seed dormancy	K08065//nuclear transcription Y subunit beta	gi|170280633|gb|ACB12186.1|//leafy cotyledon 1 transcription factor [Brassica napus]	Leafy cotyledon 1 transcription factor [Source:UniProtKB/TrEMBL;Acc:B5L584]	NFYB9	Nuclear transcription factor Y subunit B-9 [Source:UniProtKB/Swiss-Prot;Acc:Q9SFD8]	Bra012301	AT1G21970 (E=2e-063) LEC1, EMB 212, EMB212, NF-YB9 | LEC1 (LEAFY COTYLEDON 1); transcription activator/ transcription factor
BnaA06g04140D	GSBRNA2T00156317001	Cell wall / vacuolar inhibitor of fructosidase 1	C/VIF1	2.35	1.233	2.67e-05	0.00471978	GO:0030312//external encapsulating structure	GO:0052689//carboxylic ester hydrolase activity;GO:0004857//enzyme inhibitor activity	GO:0044092//negative regulation of molecular function	NA	gi|297852408|ref|XP_002894085.1|//hypothetical protein ARALYDRAFT_891603 [Arabidopsis lyrata subsp. lyrata]	None	C/VIF1	Cell wall / vacuolar inhibitor of fructosidase 1 [Source:UniProtKB/Swiss-Prot;Acc:F4HWQ8]	Bra018695	AT1G47960 (E=4e-066) C/VIF1, ATC/VIF1 | C/VIF1 (CELL WALL / VACUOLAR INHIBITOR OF FRUCTOSIDASE 1); enzyme inhibitor/ pectinesterase/ pectinesterase inhibitor
BnaC03g23100D	GSBRNA2T00019064001			2.35	1.233	1.82e-05	0.00371607	NA	NA	NA	NA	CDY22500.1//BnaC03g23100D [Brassica napus]	BnaC03g23100D protein [Source:UniProtKB/TrEMBL;Acc:A0A078G7N6]	N/A	N/A	N/A	N/A
BnaA09g33130D	GSBRNA2T00129414001	Alpha carbonic anhydrase 1	ACA1	2.349	1.232	0.000655001	0.0330697	GO:0009528//plastid inner membrane;GO:0009532//plastid stroma	GO:0016836//hydro-lyase activity;GO:0005515//protein binding;GO:0019829//cation-transporting ATPase activity;GO:0046914//transition metal ion binding;GO:0005261//cation channel activity;GO:0032550//purine ribonucleoside binding	GO:0072503//cellular divalent inorganic cation homeostasis;GO:0006816//calcium ion transport;GO:0009152//purine ribonucleotide biosynthetic process;GO:0051707//response to other organism	K01674//carbonic anhydrase [EC:4.2.1.1]	XP_018510655.1//PREDICTED: alpha carbonic anhydrase 1, chloroplastic isoform X1 [Brassica rapa];gi|567187333|ref|XP_006403779.1|//hypothetical protein EUTSA_v10010611mg [Eutrema salsugineum]	None	ACA1	Alpha carbonic anhydrase 1, chloroplastic [Source:UniProtKB/Swiss-Prot;Acc:O04846]	Bra006942	AT3G52720 (E=8e-140) ATACA1, ACA1 | ACA1 (ALPHA CARBONIC ANHYDRASE 1); carbonate dehydratase/ zinc ion binding
BnaC08g30150D	GSBRNA2T00155589001	F-box/kelch-repeat protein	SKIP20	2.349	1.232	0.00021754	0.0171196	GO:0043231//intracellular membrane-bounded organelle	NA	NA	K10443//kelch-like protein 2/3	gi|567183273|ref|XP_006402638.1|//hypothetical protein EUTSA_v10006395mg [Eutrema salsugineum]	None	SKIP20	F-box/kelch-repeat protein SKIP20 [Source:UniProtKB/Swiss-Prot;Acc:Q9M1Y1]	N/A	N/A
BnaA04g25470D	GSBRNA2T00045150001	Thiol methyltransferase	HOL1	2.348	1.231	0.00070122	0.034324	GO:0016020//membrane;GO:0044424//intracellular part	GO:0008172//S-methyltransferase activity	GO:0006950//response to stress;GO:0019759//glycosinolate catabolic process	NA	gi|119655911|gb|ABL86248.1|//thiol methyltransferase [Brassica rapa subsp. chinensis]	BnaA04g25470D protein [Source:UniProtKB/TrEMBL;Acc:A0A078GY66]	ATHOL1	HOL1 [Source:UniProtKB/TrEMBL;Acc:A0A178VXT1]	Bra037675	AT2G43910 (E=9e-113) | thiol methyltransferase, putative
BnaA07g31870D	GSBRNA2T00081918001	Senescence-associated protein-related	FLZ13	2.338	1.225	0.000240206	0.0178989	GO:0043231//intracellular membrane-bounded organelle;GO:0044444//cytoplasmic part	NA	GO:0009247//glycolipid biosynthetic process;GO:0009267//cellular response to starvation;GO:0006351//transcription, DNA-templated	NA	gi|297839371|ref|XP_002887567.1|//hypothetical protein ARALYDRAFT_895362 [Arabidopsis lyrata subsp. lyrata]	BnaA07g31870D protein [Source:UniProtKB/TrEMBL;Acc:A0A078I5P2]	FLZ13	FCS-Like Zinc finger 13 [Source:UniProtKB/Swiss-Prot;Acc:Q8GRN0]	Bra015881	AT1G74940 (E=1e-088) | senescence-associated protein-related
BnaC04g08160D	GSBRNA2T00152614001	Interactor of constitutive active ROPs 2	ICR2	2.338	1.226	0.000344436	0.022262	GO:0015630//microtubule cytoskeleton	NA	GO:0030865//cortical cytoskeleton organization;GO:0071555//cell wall organization	K09291//nucleoprotein TPR;K12472//epidermal growth factor receptor substrate 15	gi|565472182|ref|XP_006293893.1|//hypothetical protein CARUB_v10022886mg [Capsella rubella]	None	ICR2	Interactor of constitutive active ROPs 2, chloroplastic [Source:UniProtKB/Swiss-Prot;Acc:Q9ZQC5]	N/A	N/A
BnaA02g05990D	GSBRNA2T00001406001	Serine carboxypeptidase S28 family protein		2.325	1.217	0.000910599	0.0395399	GO:0009536//plastid	GO:0008238//exopeptidase activity	GO:0019538//protein metabolic process	K01285//lysosomal Pro-X carboxypeptidase [EC:3.4.16.2]	gi|297812427|ref|XP_002874097.1|//serine carboxypeptidase S28 family protein [Arabidopsis lyrata subsp. lyrata]	BnaA02g05990D protein [Source:UniProtKB/TrEMBL;Acc:A0A078FBC5]	AT5G22860	Prolylcarboxypeptidase-like protein [Source:UniProtKB/TrEMBL;Acc:Q9FFC2]	Bra020220	AT5G22860 (E=3e-156) | serine carboxypeptidase S28 family protein
BnaCnng54720D	GSBRNA2T00062847001	Transducin family protein		2.325	1.217	0.0008685	0.0384815	GO:0031461//cullin-RING ubiquitin ligase complex	NA	NA	K12857//Prp8 binding protein;K14963//COMPASS component SWD3	gi|297809977|ref|XP_002872872.1|//transducin family protein [Arabidopsis lyrata subsp. lyrata]	BnaCnng54720D protein [Source:UniProtKB/TrEMBL;Acc:A0A078JPR3]	AT4G01860	At4g01860 [Source:UniProtKB/TrEMBL;Acc:Q8RXC4]	N/A	N/A
BnaCnng11710D	GSBRNA2T00080832001	Polynucleotidyl transferase, ribonuclease H fold protein with HRDC domain-containing protein		2.324	1.216	9.36e-05	0.010062	GO:0043231//intracellular membrane-bounded organelle;GO:0005622//intracellular;GO:0044444//cytoplasmic part	GO:0097159//organic cyclic compound binding;GO:0004527//exonuclease activity;GO:0008408//3'-5' exonuclease activity;GO:0000166//nucleotide binding;GO:0003676//nucleic acid binding	GO:0000338//protein deneddylation;GO:0003006//developmental process involved in reproduction;GO:0009791//post-embryonic development;GO:0045087//innate immune response;GO:0009639//response to red or far red light	K12591//exosome complex exonuclease RRP6 [EC:3.1.13.-]	gi|297848030|ref|XP_002891896.1|//hypothetical protein ARALYDRAFT_337734 [Arabidopsis lyrata subsp. lyrata];XP_013707910.1//PREDICTED: exosome component 10-like isoform X2 [Brassica napus]	BnaCnng11710D protein [Source:UniProtKB/TrEMBL;Acc:A0A078I1R0]	AT1G54440	Polynucleotidyl transferase, ribonuclease H fold protein with HRDC domain-containing protein [Source:UniProtKB/TrEMBL;Acc:F4HWX0]	Bra021339	AT1G54440 (E=3e-198) | 3'-5' exonuclease/ nucleic acid binding
BnaC02g44590D	GSBRNA2T00005208001	Chlorophyll a-b binding protein 3	LHCB3	2.31	1.208	0.000238514	0.0178284	GO:0043234//protein complex;GO:0009534//chloroplast thylakoid	GO:0043169//cation binding	GO:0006091//generation of precursor metabolites and energy	K08914//light-harvesting complex II chlorophyll a/b binding protein 3	gi|15239602|ref|NP_200238.1|//light-harvesting chlorophyll B-binding protein 3 [Arabidopsis thaliana]	Chlorophyll a-b binding protein, chloroplastic [Source:UniProtKB/TrEMBL;Acc:A0A078IT63]	LHCB3	Chlorophyll a-b binding protein 3, chloroplastic [Source:UniProtKB/Swiss-Prot;Acc:Q9S7M0]	N/A	N/A
BnaC08g36640D	GSBRNA2T00136900001	1-Aminocyclopropane-1-carboxylate oxidase 1	ACO1	2.283	1.191	0.000223336	0.0171778	GO:0043231//intracellular membrane-bounded organelle;GO:0016020//membrane;GO:0005911//cell-cell junction;GO:0005576//extracellular region;GO:0044444//cytoplasmic part	GO:0003729//mRNA binding;GO:0016705//oxidoreductase activity, acting on paired donors, with incorporation or reduction of molecular oxygen;GO:0016836//hydro-lyase activity;GO:0016641//oxidoreductase activity, acting on the CH-NH2 group of donors, oxygen as acceptor;GO:0046914//transition metal ion binding;GO:0051536//iron-sulfur cluster binding	GO:0072350//tricarboxylic acid metabolic process;GO:0009267//cellular response to starvation;GO:0006007//glucose catabolic process;GO:0034614//cellular response to reactive oxygen species;GO:0006970//response to osmotic stress;GO:0009692//ethylene metabolic process;GO:0010039//response to iron ion;GO:0055080//cation homeostasis;GO:0006996//organelle organization;GO:0044260//cellular macromolecule…	K05933//aminocyclopropanecarboxylate oxidase [EC:1.14.17.4]	gi|567205875|ref|XP_006408876.1|//hypothetical protein EUTSA_v10002047mg [Eutrema salsugineum]	None	ACO1	1-aminocyclopropane-1-carboxylate oxidase 1 [Source:UniProtKB/Swiss-Prot;Acc:Q9ZUN4]	N/A	N/A
BnaC02g11570D	GSBRNA2T00074493001			2.28	1.189	0.000428778	0.025381	NA	NA	NA	NA	gi|18423968|ref|NP_568854.1|//uncharacterized protein [Arabidopsis thaliana]	BnaC02g11570D protein [Source:UniProtKB/TrEMBL;Acc:A0A078HZQ3]	AT5G57345	At5g57345 [Source:UniProtKB/TrEMBL;Acc:Q8LAD4]	N/A	N/A
BnaC08g13960D	GSBRNA2T00012847001	Branched-chain amino acid transaminase 1	BCAT-1	2.273	1.185	0.000168086	0.0145633	GO:0043231//intracellular membrane-bounded organelle	GO:0004084//branched-chain-amino-acid transaminase activity;GO:0005488//binding	GO:0009404//toxin metabolic process;GO:0006520//cellular amino acid metabolic process	K00826//branched-chain amino acid aminotransferase [EC:2.6.1.42]	XP_018433334.1//PREDICTED: branched-chain-amino-acid aminotransferase 1, mitochondrial-like isoform X1 [Raphanus sativus];gi|567153465|ref|XP_006417499.1|//hypothetical protein EUTSA_v10007903mg [Eutrema salsugineum]	Branched-chain-amino-acid aminotransferase [Source:UniProtKB/TrEMBL;Acc:A0A078G6R7]	ATBCAT-1	branched-chain amino acid transaminase 1 [Source:TAIR;Acc:AT1G10060]	Bra018464	AT1G10060 (E=5e-136) ATBCAT-1 | branched-chain amino acid aminotransferase 1 / branched-chain amino acid transaminase 1 (BCAT1)
BnaA04g24960D	GSBRNA2T00045091001	Wax ester synthase/diacylglycerol acyltransferase 3	WSD3	2.264	1.179	0.000974571	0.0410891	GO:0043231//intracellular membrane-bounded organelle	GO:0016411//acylglycerol O-acyltransferase activity	GO:0003006//developmental process involved in reproduction;GO:0006633//fatty acid biosynthetic process	K15406//wax-ester synthase / diacylglycerol O-acyltransferase [EC:2.3.1.75 2.3.1.20]	gi|297823789|ref|XP_002879777.1|//hypothetical protein ARALYDRAFT_321593 [Arabidopsis lyrata subsp. lyrata]	BnaA04g24960D protein [Source:UniProtKB/TrEMBL;Acc:A0A078GV49]	AT2G43255	CONTAINS InterPro DOMAIN/s: O-acyltransferase, WSD1, C-terminal (InterPro:IPR009721); BEST Arabidopsis thaliana protein match is: O-acyltransferase (WSD1-like) family protein (TAIR:AT2G38995.2); Ha. [Source:TAIR;Acc:AT2G43255]	Bra037725	AT2G38995 (E=1e-157) | FUNCTIONS IN: molecular_function unknown; INVOLVED IN: biological_process unknown; LOCATED IN: cellular_component unknown; CONTAINS InterPro DOMAIN/s: Protein of unknown function DUF1298 (InterPro:IPR009721), Uncharacterised protein family UPF0089 (InterPro:IPR004255); BEST Arabidopsis thaliana protein match is: WSD1; diacylglycerol O-acyltransferase/ long-chain-alcohol O-f…
BnaC09g01090D	GSBRNA2T00018354001	Cytochrome P450, family 71, subfamily B, polypeptide 26	CYP71B26	2.261	1.177	1.21e-06	0.000564324	GO:0044424//intracellular part	GO:0016462//pyrophosphatase activity;GO:0046914//transition metal ion binding;GO:0046906//tetrapyrrole binding;GO:0016491//oxidoreductase activity	GO:0006793//phosphorus metabolic process;GO:0044710	K00517//indol-3-yl-methylglucosinolate hydroxylase [EC:1.14.-.-]	gi|15231537|ref|NP_189260.1|//cytochrome P450 71B26 [Arabidopsis thaliana]	BnaC09g01090D protein [Source:UniProtKB/TrEMBL;Acc:A0A078GBE4]	CYP71B26	Cytochrome P450, family 71, subfamily B, polypeptide 26 [Source:UniProtKB/TrEMBL;Acc:A0A1I9LRI3]	Bra034237	AT3G26290 (E=5e-215) CYP71B26 | CYP71B26; electron carrier/ heme binding / iron ion binding / monooxygenase/ oxygen binding
BnaA07g32320D	GSBRNA2T00146647001	PLASTOCYANIN1	PETE1	2.257	1.175	0.000261871	0.0190671	GO:0009532//plastid stroma;GO:0044436//thylakoid part;GO:0009534//chloroplast thylakoid	GO:0046914//transition metal ion binding	GO:0000097//sulfur amino acid biosynthetic process;GO:0030001//metal ion transport;GO:0006470//protein dephosphorylation;GO:0015992//proton transport;GO:0010038//response to metal ion;GO:0043479//pigment accumulation in tissues in response to UV light;GO:0009826//unidimensional cell growth;GO:0006007//glucose catabolic process;GO:0042743//hydrogen peroxide metabolic process;GO:0055080//cation hom…	K02638//plastocyanin	gi|567120837|ref|XP_006390238.1|//hypothetical protein EUTSA_v10019237mg [Eutrema salsugineum]	None	PETE1	plastocyanin 1 [Source:TAIR;Acc:AT1G76100]	Bra015788	AT1G76100 (E=1e-048) PETE1 | PETE1 (PLASTOCYANIN 1); copper ion binding / electron carrier
BnaC03g33010D	GSBRNA2T00153653001	LOB domain-containing protein 41	LBD41	2.257	1.174	4.75e-05	0.00677425	NA	NA	GO:0042743//hydrogen peroxide metabolic process;GO:0006351//transcription, DNA-templated;GO:0009627//systemic acquired resistance	K13945//LOB domain-containing protein 29	gi|567203996|ref|XP_006408407.1|//hypothetical protein EUTSA_v10021328mg [Eutrema salsugineum]	None	LBD41	LOB domain-containing protein 41 [Source:UniProtKB/Swiss-Prot;Acc:Q9M886]	N/A	N/A
BnaA08g05840D	GSBRNA2T00021074001	MONOOXYGENASE1	MO1	2.25	1.17	0.000864674	0.0383832	GO:0043231//intracellular membrane-bounded organelle	GO:0016491//oxidoreductase activity	GO:0051707//response to other organism;GO:0044710	K00480//salicylate hydroxylase [EC:1.14.13.1];K09838//zeaxanthin epoxidase [EC:1.14.15.21]	gi|567221642|ref|XP_006414450.1|//hypothetical protein EUTSA_v10025376mg [Eutrema salsugineum]	BnaA08g05840D protein [Source:UniProtKB/TrEMBL;Acc:A0A078GBM9]	AT4G15765	FAD/NAD(P)-binding oxidoreductase family protein [Source:UniProtKB/TrEMBL;Acc:F4JK86]	Bra038068	AT4G15760 (E=3e-120) MO1 | MO1 (MONOOXYGENASE 1); electron carrier/ oxidoreductase
BnaA06g21790D	GSBRNA2T00109848001	Invertase/pectin methylesterase inhibitor family protein		2.248	1.169	0.000424982	0.0252473	NA	GO:0052689//carboxylic ester hydrolase activity;GO:0004857//enzyme inhibitor activity	GO:0006605//protein targeting;GO:0006007//glucose catabolic process;GO:0010243//response to organonitrogen compound;GO:0006970//response to osmotic stress;GO:0042743//hydrogen peroxide metabolic process;GO:0009627//systemic acquired resistance;GO:0006812//cation transport;GO:0006996//organelle organization;GO:0009696//salicylic acid metabolic process;GO:0009626//plant-type hypersensitive response…	K01051//pectinesterase [EC:3.1.1.11]	gi|567138115|ref|XP_006394408.1|//hypothetical protein EUTSA_v10004933mg [Eutrema salsugineum]	None	AT5G62350	Plant invertase/pectin methylesterase inhibitor superfamily protein [Source:UniProtKB/TrEMBL;Acc:Q9LVA4]	Bra010075	AT5G62350 (E=2e-089) | invertase/pectin methylesterase inhibitor family protein / DC 1.2 homolog (FL5-2I22)
BnaA10g13830D	GSBRNA2T00154078001	Stress-response A/B barrel domain-containing protein		2.223	1.152	8.64e-05	0.00964943	GO:0009536//plastid	NA	NA	NA	gi|567176564|ref|XP_006400764.1|//hypothetical protein EUTSA_v10015069mg [Eutrema salsugineum]	None	AT5G22580	Stress-response A/B barrel domain-containing protein At5g22580 [Source:UniProtKB/Swiss-Prot;Acc:Q9FK81]	Bra002422	AT5G22580 (E=4e-048) | FUNCTIONS IN: molecular_function unknown; INVOLVED IN: biological_process unknown; LOCATED IN: chloroplast; EXPRESSED IN: 22 plant structures; EXPRESSED DURING: 13 growth stages; CONTAINS InterPro DOMAIN/s: Stress responsive alpha-beta barrel (InterPro:IPR013097), Dimeric alpha-beta barrel (InterPro:IPR011008); BEST Arabidopsis thaliana protein match is: HS1 (HEAT STABLE PR…
BnaC07g12590D	GSBRNA2T00040302001	La-related protein 7		2.211	1.145	5.03e-05	0.00691698	GO:0043231//intracellular membrane-bounded organelle	NA	NA	K15191//La-related protein 7	gi|297850962|ref|XP_002893362.1|//hypothetical protein ARALYDRAFT_890015 [Arabidopsis lyrata subsp. lyrata];XP_013598213.1//PREDICTED: uncharacterized protein LOC106306220 isoform X2 [Brassica oleracea var. oleracea];XP_013598210.1//PREDICTED: uncharacterized protein LOC106306220 isoform X1 [Brassica oleracea var. oleracea]	BnaC07g12590D protein [Source:UniProtKB/TrEMBL;Acc:A0A078GSC1]	AT1G27030	At1g27030/T7N9_9 [Source:UniProtKB/TrEMBL;Acc:Q9LFY3]	N/A	N/A
BnaA02g05370D	GSBRNA2T00001331001	UBX domain-containing protein 1		2.201	1.138	0.000895612	0.0391381	NA	NA	NA	K14012//UBX domain-containing protein 1	gi|565350619|ref|XP_006342264.1|//PREDICTED: UBA and UBX domain-containing protein At4g15410-like isoform X1 [Solanum tuberosum]	BnaA02g05370D protein [Source:UniProtKB/TrEMBL;Acc:A0A078F6V0]	N/A	N/A	Bra020160	NA
BnaA05g01790D	GSBRNA2T00132842001	Expansin-A8	EXPA8	2.201	1.138	0.000140037	0.0128841	NA	NA	GO:0000902//cell morphogenesis;GO:0009827//plant-type cell wall modification;GO:0048646//anatomical structure formation involved in morphogenesis	NA	gi|506484954|gb|AGM16350.1|//alpha-expansin protein 8 [Brassica rapa]	None	EXPA8	Expansin-A8 [Source:UniProtKB/Swiss-Prot;Acc:O22874]	Bra004581	AT2G40610 (E=6e-113) ATEXPA8, EXP8, ATEXP8, ATHEXP ALPHA 1.11 | ATEXPA8 (ARABIDOPSIS THALIANA EXPANSIN A8)
BnaA09g53160D	GSBRNA2T00089245001	Protein trichome birefringence-like 2	TBL2	2.199	1.137	0.000653192	0.0330697	NA	NA	NA	NA	gi|567128900|ref|XP_006392115.1|//hypothetical protein EUTSA_v10023395mg [Eutrema salsugineum]	BnaA09g53160D protein [Source:UniProtKB/TrEMBL;Acc:A0A078JVP6]	TBL2	Protein trichome birefringence-like 2 [Source:UniProtKB/Swiss-Prot;Acc:Q8VYR3]	Bra027128	AT1G60790 (E=2e-256) | unknown protein
BnaCnng57860D	GSBRNA2T00070008001	Auxin-responsive protein	IAA9	2.192	1.132	0.000484184	0.0275316	GO:0043231//intracellular membrane-bounded organelle	GO:0001071	GO:0009791//post-embryonic development;GO:0006351//transcription, DNA-templated;GO:0009755//hormone-mediated signaling pathway;GO:0045087//innate immune response	K14484//auxin-responsive protein IAA	gi|21592701|gb|AAM64650.1|//auxin-induced protein IAA9 [Arabidopsis thaliana]	Auxin-responsive protein [Source:UniProtKB/TrEMBL;Acc:A0A078JNX5]	IAA9	Auxin-responsive protein IAA9 [Source:UniProtKB/Swiss-Prot;Acc:Q38827]	Bra037824	AT5G65670 (E=5e-103) IAA9 | IAA9 (INDOLE-3-ACETIC ACID INDUCIBLE 9); transcription factor
BnaC04g51060D	GSBRNA2T00038111001	Transmembrane protein		2.187	1.129	0.00045579	0.0264846	NA	NA	NA	NA	gi|565475482|ref|XP_006295382.1|//hypothetical protein CARUB_v10024474mg, partial [Capsella rubella]	BnaC04g51060D protein [Source:UniProtKB/TrEMBL;Acc:A0A078GLJ2]	AT2G47935	Transmembrane protein [Source:UniProtKB/TrEMBL;Acc:A0A1P8B1Y5]	Bra021449	NA
BnaA03g24520D	GSBRNA2T00151469001	THIOGLUCOSIDE GLUCOHYDROLASE1	TGG1	2.185	1.127	7.38e-05	0.00892479	GO:0005773//vacuole	GO:0046872//metal ion binding;GO:0019137//thioglucosidase activity	GO:0005975//carbohydrate metabolic process	K01237//myrosinase [EC:3.2.1.147]	XP_013735554.1//PREDICTED: myrosinase-like [Brassica napus];gi|127733|sp|Q00326.1|MYRO_BRANA//RecName: Full=Myrosinase; AltName: Full=Sinigrinase; AltName: Full=Thioglucosidase; Flags: Precursor	None	TGG1	TGG1 [Source:UniProtKB/TrEMBL;Acc:A0A178U7L7]	Bra032343	AT5G26000 (E=3e-134) TGG1, BGLU38 | TGG1 (THIOGLUCOSIDE GLUCOHYDROLASE 1); hydrolase, hydrolyzing O-glycosyl compounds / thioglucosidase
BnaA07g23870D	GSBRNA2T00099650001	NHL domain-containing protein		2.184	1.127	1.95e-06	0.000781984	GO:0043231//intracellular membrane-bounded organelle;GO:0005911//cell-cell junction	NA	GO:0000097//sulfur amino acid biosynthetic process;GO:0008380//RNA splicing	K11593//eukaryotic translation initiation factor 2C	gi|567123431|ref|XP_006390901.1|//hypothetical protein EUTSA_v10018442mg [Eutrema salsugineum]	None	AT1G70280	NHL domain-containing protein [Source:UniProtKB/TrEMBL;Acc:F4I5D7]	Bra003957	AT1G70280 (E=6e-205) | NHL repeat-containing protein
BnaAnng37240D	GSBRNA2T00014553001	Alpha/beta hydrolase family protein		2.174	1.12	2.69e-05	0.00471978	NA	NA	NA	NA	XP_013586139.1//PREDICTED: uncharacterized protein C4orf29 homolog [Brassica oleracea var. oleracea];gi|567200212|ref|XP_006407360.1|//hypothetical protein EUTSA_v10021002mg [Eutrema salsugineum]	BnaAnng37240D protein (Fragment) [Source:UniProtKB/TrEMBL;Acc:A0A078K0G0]	AT3G12150	Alpha/beta hydrolase family protein [Source:UniProtKB/TrEMBL;Acc:Q8RWA3]	Bra034772	AT3G12150 (E=9e-202) | unknown protein
BnaC05g26280D	GSBRNA2T00013172001	Aldehyde dehydrogenase		2.17	1.118	1.67e-05	0.00352348	GO:0043231//intracellular membrane-bounded organelle	GO:0016620//oxidoreductase activity, acting on the aldehyde or oxo group of donors, NAD or NADP as acceptor;GO:0004030//aldehyde dehydrogenase [NAD(P)+] activity	GO:0009605//response to external stimulus;GO:0006081//cellular aldehyde metabolic process;GO:0019932//second-messenger-mediated signaling;GO:0009414//response to water deprivation;GO:0044237//cellular metabolic process;GO:0044710	K00128//aldehyde dehydrogenase (NAD+) [EC:1.2.1.3]	gi|567216772|ref|XP_006412015.1|//hypothetical protein EUTSA_v10025045mg [Eutrema salsugineum];CDY20864.1//BnaC05g26280D [Brassica napus]	BnaC05g26280D protein [Source:UniProtKB/TrEMBL;Acc:A0A078G622]	N/A	N/A	N/A	N/A
BnaA03g10560D	GSBRNA2T00148627001	GATA transcription factor 21	GATA21	2.165	1.114	0.000915069	0.03956	NA	GO:0000975	GO:0009845//seed germination;GO:0006351//transcription, DNA-templated;GO:0048511//rhythmic process;GO:0048869//cellular developmental process;GO:0009908//flower development;GO:0009887//animal organ morphogenesis;GO:0009314//response to radiation;GO:0010476//gibberellin mediated signaling pathway;GO:0009757//hexose mediated signaling;GO:0015995//chlorophyll biosynthetic process	K17894//null	gi|565433352|ref|XP_006280600.1|//hypothetical protein CARUB_v10026556mg [Capsella rubella]	None	GATA21	GATA transcription factor 21 [Source:UniProtKB/Swiss-Prot;Acc:Q5HZ36]	Bra006851	AT5G56860 (E=2e-127) GNC | GNC (GATA, nitrate-inducible, carbon metabolism-involved); transcription factor
BnaA03g14420D	GSBRNA2T00142082001	Probable fructokinase-1		2.158	1.11	2.05e-05	0.00403233	GO:0016020//membrane;GO:0043231//intracellular membrane-bounded organelle;GO:0005911//cell-cell junction;GO:0044444//cytoplasmic part	GO:0016773//phosphotransferase activity, alcohol group as acceptor	GO:0009746//response to hexose;GO:0034285//response to disaccharide;GO:0030001//metal ion transport;GO:0006796//phosphate-containing compound metabolic process;GO:0019321//pentose metabolic process	K00847//fructokinase [EC:2.7.1.4]	gi|567211148|ref|XP_006410273.1|//hypothetical protein EUTSA_v10016928mg [Eutrema salsugineum]	BnaC03g17470D protein [Source:UniProtKB/TrEMBL;Acc:A0A078GF28]	AT2G31390	Probable fructokinase-1 [Source:UniProtKB/Swiss-Prot;Acc:Q9SID0]	Bra022839	AT2G31390 (E=3e-173) | pfkB-type carbohydrate kinase family protein
BnaA08g16560D	GSBRNA2T00150913001	RIBONUCLEOTIDE REDUCTASE1	RNR1	2.154	1.107	9.72e-05	0.0102035	GO:0044424//intracellular part;GO:0043234//protein complex	GO:0016728//oxidoreductase activity, acting on CH or CH2 groups, disulfide as acceptor;GO:0032550//purine ribonucleoside binding	GO:0006006//glucose metabolic process;GO:0051603//proteolysis involved in cellular protein catabolic process;GO:0006260//DNA replication;GO:0010038//response to metal ion;GO:0006996//organelle organization;GO:0009142//nucleoside triphosphate biosynthetic process;GO:0009117//nucleotide metabolic process	K10807//ribonucleoside-diphosphate reductase subunit M1 [EC:1.17.4.1]	gi|567194548|ref|XP_006405782.1|//hypothetical protein EUTSA_v10027643mg [Eutrema salsugineum]	None	N/A	N/A	Bra010689	AT2G21790 (E=0.0) R1, RNR1, CLS8, ATRNR1 | RNR1 (RIBONUCLEOTIDE REDUCTASE 1); ATP binding / protein binding / ribonucleoside-diphosphate reductase
BnaA04g27050D	GSBRNA2T00003368001	Ethylene-responsive transcription factor ERF071	ERF071	2.14	1.098	0.000119649	0.011687	NA	NA	NA	K09286//EREBP-like factor	gi|565477435|ref|XP_006296358.1|//hypothetical protein CARUB_v10025530mg [Capsella rubella]	BnaA04g27050D protein [Source:UniProtKB/TrEMBL;Acc:A0A078IQS6]	ERF071	Ethylene-responsive transcription factor ERF071 [Source:UniProtKB/Swiss-Prot;Acc:O22259]	Bra021401	AT2G47520 (E=2e-018) | AP2 domain-containing transcription factor, putative
BnaC08g30490D	GSBRNA2T00155547001	60S ribosomal protein L37a-2	RPL37AC	2.139	1.097	7.25e-05	0.00881432	GO:0005840//ribosome;GO:0015934//large ribosomal subunit;GO:0022625//cytosolic large ribosomal subunit	GO:0046872//metal ion binding;GO:0005198//structural molecule activity;GO:0003735//structural constituent of ribosome	GO:0022613//ribonucleoprotein complex biogenesis;GO:0010467//gene expression;GO:0006412//translation	K02921//large subunit ribosomal protein L37Ae	CDY41182.1//BnaA09g38330D [Brassica napus];gi|565468412|ref|XP_006292086.1|//hypothetical protein CARUB_v10018281mg, partial [Capsella rubella]	None	RPL37AC	60S ribosomal protein L37a-2 [Source:UniProtKB/Swiss-Prot;Acc:Q8RXU5]	N/A	N/A
BnaC01g14030D	GSBRNA2T00138355001	Trehalose 6-phosphate phosphatase	TPPG	2.131	1.092	0.000237203	0.0177583	NA	GO:0004805//trehalose-phosphatase activity;GO:0019203//carbohydrate phosphatase activity	GO:0005992//trehalose biosynthetic process;GO:0005991//trehalose metabolic process	K01087//trehalose 6-phosphate phosphatase [EC:3.1.3.12]	gi|297799750|ref|XP_002867759.1|//hypothetical protein ARALYDRAFT_492609 [Arabidopsis lyrata subsp. lyrata];XP_013616218.1//PREDICTED: probable trehalose-phosphate phosphatase G [Brassica oleracea var. oleracea]	None	TPPG	Trehalose 6-phosphate phosphatase [Source:UniProtKB/TrEMBL;Acc:A0A178UWC3]	N/A	N/A
BnaA09g28510D	GSBRNA2T00074279001	3-Ketoacyl-CoA synthase 5	KCS5	2.126	1.088	0.000203619	0.0165684	GO:0043231//intracellular membrane-bounded organelle	GO:0004312//fatty acid synthase activity	GO:0006790//sulfur compound metabolic process;GO:0003006//developmental process involved in reproduction;GO:0065008//regulation of biological quality;GO:0006779//porphyrin-containing compound biosynthetic process;GO:0006732//coenzyme metabolic process;GO:0009668//plastid membrane organization;GO:0006544//glycine metabolic process;GO:0006633//fatty acid biosynthetic process;GO:0015992//proton tran…	K15397//3-ketoacyl-CoA synthase [EC:2.3.1.199]	gi|567147700|ref|XP_006415873.1|//hypothetical protein EUTSA_v10007453mg [Eutrema salsugineum]	3-ketoacyl-CoA synthase 5 [Source:Projected from Arabidopsis thaliana (AT1G25450) UniProtKB/Swiss-Prot;Acc:Q9C6L5]	KCS5	3-ketoacyl-CoA synthase 5 [Source:UniProtKB/Swiss-Prot;Acc:Q9C6L5]	Bra024749	AT1G68530 (E=4e-255) CUT1, POP1, CER6, G2, KCS6 | KCS6 (3-KETOACYL-COA SYNTHASE 6); catalytic/ transferase, transferring acyl groups other than amino-acyl groups
BnaA07g27160D	GSBRNA2T00102047001			2.124	1.087	0.000441432	0.0259024	GO:0043231//intracellular membrane-bounded organelle	NA	NA	NA	gi|565490489|ref|XP_006302884.1|//hypothetical protein CARUB_v10021014mg [Capsella rubella]	None	AT1G68490	At1g68490 [Source:UniProtKB/TrEMBL;Acc:Q9CA32]	Bra004313	AT1G68490 (E=3e-063) | unknown protein
BnaA08g24930D	GSBRNA2T00015195001			2.122	1.086	0.000416671	0.0249918	NA	NA	NA	K11323//histone arginine demethylase JMJD6 [EC:1.14.11.-];K14306//nuclear pore complex protein Nup62	XP_013465200.1//hypothetical protein MTR_2g090985 [Medicago truncatula]	BnaA08g24930D protein [Source:UniProtKB/TrEMBL;Acc:A0A078G7Q5]	N/A	N/A	Bra016792	NA
BnaC09g54080D	GSBRNA2T00051069001	Aspartate aminotransferase	ASP2	2.116	1.081	3.91e-05	0.00608863	GO:0043231//intracellular membrane-bounded organelle;GO:0030312//external encapsulating structure;GO:0031090//organelle membrane;GO:0005911//cell-cell junction;GO:0044444//cytoplasmic part	GO:0043168//anion binding;GO:0070546//L-phenylalanine aminotransferase activity;GO:0046914//transition metal ion binding	GO:0019752//carboxylic acid metabolic process;GO:0009692//ethylene metabolic process	K14454//aspartate aminotransferase, cytoplasmic [EC:2.6.1.1]	gi|567175718|ref|XP_006400515.1|//hypothetical protein EUTSA_v10013703mg [Eutrema salsugineum]	Aspartate aminotransferase [Source:UniProtKB/TrEMBL;Acc:A0A078JGW9]	ASP2	Aspartate aminotransferase [Source:UniProtKB/TrEMBL;Acc:Q1EBW2]	N/A	N/A
BnaC05g20500D	GSBRNA2T00142427001			2.115	1.081	7.63e-05	0.00902004	GO:0044424//intracellular part	GO:0004611//phosphoenolpyruvate carboxykinase activity	GO:0009060//aerobic respiration	K01595//phosphoenolpyruvate carboxylase [EC:4.1.1.31]	gi|254032062|gb|ACT54615.1|//phosphoenolpyruvate carboxylase [Brassica napus]	None	N/A	N/A	N/A	N/A
BnaC05g24600D	GSBRNA2T00111451001	Glycine cleavage system H protein 3	GDH3	2.096	1.068	0.000223009	0.0171778	GO:0043234//protein complex;GO:0009536//plastid	NA	GO:0006546//glycine catabolic process;GO:0006007//glucose catabolic process;GO:0000097//sulfur amino acid biosynthetic process;GO:0009746//response to hexose;GO:0006996//organelle organization;GO:0043094//cellular metabolic compound salvage;GO:0034285//response to disaccharide;GO:0009696//salicylic acid metabolic process;GO:0044093//positive regulation of molecular function;GO:0042254//ribosome b…	K02437//glycine cleavage system H protein	gi|567145234|ref|XP_006415191.1|//hypothetical protein EUTSA_v10008944mg [Eutrema salsugineum]	None	GDH3	Glycine cleavage system H protein 3, mitochondrial [Source:UniProtKB/Swiss-Prot;Acc:Q9LQL0]	Bra023270	AT1G32470 (E=2e-086) | glycine cleavage system H protein, mitochondrial, putative
BnaC02g00700D	GSBRNA2T00068965001	Pectinesterase		2.09	1.063	6.8e-05	0.0084196	GO:0016020//membrane;GO:0005618//cell wall;GO:0009536//plastid	GO:0052689//carboxylic ester hydrolase activity;GO:0030234//enzyme regulator activity	GO:0044092//negative regulation of molecular function;GO:0000272//polysaccharide catabolic process;GO:0071555//cell wall organization;GO:0010073//meristem maintenance	K01051//pectinesterase [EC:3.1.1.11]	gi|75180831|sp|Q9LXD9.1|PME51_ARATH//RecName: Full=Probable pectinesterase/pectinesterase inhibitor 51; Includes: RecName: Full=Pectinesterase inhibitor 51; AltName: Full=Pectin methylesterase inhibitor 51; Includes: RecName: Full=Pectinesterase 51; Short=PE 51; AltName: Full=Pectin methylesterase 51; Short=AtPME51; Flags: Precursor [Arabidopsis thaliana]	BnaC02g00700D protein [Source:UniProtKB/TrEMBL;Acc:A0A078HNH7]	AT5G09760	Pectinesterase [Source:UniProtKB/TrEMBL;Acc:A0A178UA07]	N/A	N/A
BnaA04g08570D	GSBRNA2T00114447001	Ribulose bisphosphate carboxylase small chain		2.088	1.062	3.51e-07	0.000223265	GO:0009536//plastid	GO:0016831//carboxy-lyase activity;GO:0016491//oxidoreductase activity	GO:0043094//cellular metabolic compound salvage;GO:0044710	K01602//ribulose-bisphosphate carboxylase small chain [EC:4.1.1.39]	gi|266891|sp|P05346.2|RBS1_BRANA//RecName: Full=Ribulose bisphosphate carboxylase small chain, chloroplastic; Short=RuBisCO small subunit; Flags: Precursor	Ribulose bisphosphate carboxylase small chain, chloroplastic [Source:UniProtKB/Swiss-Prot;Acc:P05346]	AT5G38410 / RBCS-2B / RBCS-1B	Ribulose bisphosphate carboxylase small chain [Source:UniProtKB/TrEMBL;Acc:B3H5S2] / Ribulose bisphosphate carboxylase small chain 2B, chloroplastic [Source:UniProtKB/Swiss-Prot;Acc:P10797] / Ribulose bisphosphate carboxylase small chain 1B, chloroplastic	Bra028181	AT5G38430 (E=1e-089) | ribulose bisphosphate carboxylase small chain 1B / RuBisCO small subunit 1B (RBCS-1B) (ATS1B)
BnaA10g18070D	GSBRNA2T00135438001	Transmembrane protein		2.086	1.061	0.000687268	0.033982	GO:0009536//plastid	NA	GO:0006468//protein phosphorylation	NA	gi|567174523|ref|XP_006400158.1|//hypothetical protein EUTSA_v10015375mg [Eutrema salsugineum]	None	AT5G16250	Transmembrane protein [Source:UniProtKB/TrEMBL;Acc:Q9LF03]	Bra008630	AT5G16250 (E=2e-091) | unknown protein
BnaCnng59950D	GSBRNA2T00076548001	THIOGLUCOSIDE GLUCOHYDROLASE1	TGG1	2.083	1.059	0.000197604	0.016245	NA	NA	NA	K01237//myrosinase [EC:3.2.1.147]	gi|56130951|gb|AAV80207.1|//myrosinase [Brassica rapa subsp. pekinensis]	BnaCnng59950D protein (Fragment) [Source:UniProtKB/TrEMBL;Acc:A0A078JPD9]	TGG1	TGG1 [Source:UniProtKB/TrEMBL;Acc:A0A178U7L7]	Bra020523	AT5G26000 (E=2e-056) TGG1, BGLU38 | TGG1 (THIOGLUCOSIDE GLUCOHYDROLASE 1); hydrolase, hydrolyzing O-glycosyl compounds / thioglucosidase
BnaA09g15320D	GSBRNA2T00073410001		SVB	2.076	1.054	0.000571177	0.0303467	GO:0005576//extracellular region	NA	GO:0044085//cellular component biogenesis;GO:0000097//sulfur amino acid biosynthetic process;GO:0000904//cell morphogenesis involved in differentiation	NA	gi|567129977|ref|XP_006392412.1|//hypothetical protein EUTSA_v10023729mg [Eutrema salsugineum]	BnaA09g15320D protein [Source:UniProtKB/TrEMBL;Acc:A0A078HWC4]	SVB	At1g56580/F25P12_18 [Source:UniProtKB/TrEMBL;Acc:Q9FXB0]	Bra027928	AT1G56580 (E=2e-068) | unknown protein
BnaC03g66720D	GSBRNA2T00040030001	Probable pectinesterase/pectinesterase inhibitor 44	PME44	2.075	1.053	6.25e-05	0.00802818	GO:0005618//cell wall	GO:0052689//carboxylic ester hydrolase activity;GO:0030234//enzyme regulator activity	GO:0044092//negative regulation of molecular function;GO:0000272//polysaccharide catabolic process;GO:0071555//cell wall organization	K01051//pectinesterase [EC:3.1.1.11]	gi|567217496|ref|XP_006412377.1|//hypothetical protein EUTSA_v10024900mg [Eutrema salsugineum]	Pectinesterase [Source:UniProtKB/TrEMBL;Acc:A0A078GT07]	PME44	Probable pectinesterase/pectinesterase inhibitor 44 [Source:UniProtKB/Swiss-Prot;Acc:Q9SMY7]	N/A	N/A
BnaC08g39710D	GSBRNA2T00136543001	SUPPRESSOR OF ACAULIS 52	SAC52	2.068	1.048	0.000569668	0.0303003	GO:0031981//nuclear lumen;GO:0015934//large ribosomal subunit;GO:0031090//organelle membrane;GO:0009526//plastid envelope	GO:0005198//structural molecule activity;GO:0005488//binding	GO:0010467//gene expression;GO:0009451//RNA modification;GO:0010224//response to UV-B	K02866//large subunit ribosomal protein L10e	gi|30683726|ref|NP_563945.2|//60S ribosomal protein L10-1 [Arabidopsis thaliana];CDY33756.1//BnaA09g45620D [Brassica napus]	None	RPL10A	60S ribosomal protein L10-1 [Source:UniProtKB/Swiss-Prot;Acc:Q93VT9]	Bra026839	AT1G14320 (E=3e-065) SAC52 | SAC52 (SUPPRESSOR OF ACAULIS 52); structural constituent of ribosome
BnaC01g15130D	GSBRNA2T00048802001	Pectin lyase-like superfamily protein		2.066	1.046	0.000505918	0.0281312	GO:0030312//external encapsulating structure	GO:0004553//hydrolase activity, hydrolyzing O-glycosyl compounds	GO:0044238//primary metabolic process	NA	gi|567219838|ref|XP_006413548.1|//hypothetical protein EUTSA_v10025011mg [Eutrema salsugineum]	BnaC01g15130D protein [Source:UniProtKB/TrEMBL;Acc:A0A078FFN2]	AT4G23500	Pectin lyase-like superfamily protein [Source:UniProtKB/TrEMBL;Acc:O81746]	Bra013697	AT4G23500 (E=1e-265) | glycoside hydrolase family 28 protein / polygalacturonase (pectinase) family protein
BnaA03g01910D	GSBRNA2T00049403001	SLOW WALKER1	SWA1	2.061	1.043	0.00109394	0.0444743	GO:0031981//nuclear lumen;GO:0031461//cullin-RING ubiquitin ligase complex	NA	GO:0006997//nucleus organization;GO:0042254//ribosome biogenesis;GO:0003006//developmental process involved in reproduction;GO:0009553//embryo sac development	K14549//U3 small nucleolar RNA-associated protein 15	gi|567167014|ref|XP_006397992.1|//hypothetical protein EUTSA_v10001392mg [Eutrema salsugineum]	BnaA03g01910D protein [Source:UniProtKB/TrEMBL;Acc:A0A078FAB9]	SWA1	Protein SLOW WALKER 1 [Source:UniProtKB/Swiss-Prot;Acc:O82266]	Bra005881	AT2G47990 (E=4e-225) SWA1, EDA13, EDA19 | SWA1 (SLOW WALKER1); nucleotide binding
BnaC04g18810D	GSBRNA2T00037223001			2.056	1.04	1.11e-06	0.000551317	NA	NA	NA	NA	NA	BnaC04g18810D protein [Source:UniProtKB/TrEMBL;Acc:A0A078GPP7]	N/A	N/A	N/A	N/A
BnaA04g24360D	GSBRNA2T00123164001	Rhodanese-like domain-containing protein 9	STR9	2.049	1.035	9.76e-07	0.000517956	GO:0009534//chloroplast thylakoid	NA	GO:0000097//sulfur amino acid biosynthetic process;GO:0006091//generation of precursor metabolites and energy;GO:0009886//post-embryonic animal morphogenesis	NA	gi|18405912|ref|NP_565969.1|//Rhodanese/Cell cycle control phosphatase superfamily protein [Arabidopsis thaliana]	None	STR9	Rhodanese-like domain-containing protein 9, chloroplastic [Source:UniProtKB/Swiss-Prot;Acc:O48529]	Bra016889	AT2G42220 (E=2e-108) | rhodanese-like domain-containing protein
BnaA06g14340D	GSBRNA2T00042940001	Probable prolyl 4-hydroxylase 3	P4H3	2.049	1.035	4.95e-05	0.00687853	GO:0043231//intracellular membrane-bounded organelle;GO:0016021//integral component of membrane	GO:0016705//oxidoreductase activity, acting on paired donors, with incorporation or reduction of molecular oxygen;GO:0019842//vitamin binding;GO:0005506//iron ion binding;GO:0046914//transition metal ion binding;GO:0019798//procollagen-proline dioxygenase activity;GO:0031418//L-ascorbic acid binding	GO:0019471//4-hydroxyproline metabolic process	K00472//prolyl 4-hydroxylase [EC:1.14.11.2]	gi|565495684|ref|XP_006305481.1|//hypothetical protein CARUB_v10009921mg [Capsella rubella];XP_013729999.1//PREDICTED: probable prolyl 4-hydroxylase 3 [Brassica napus]	BnaA06g14340D protein [Source:UniProtKB/TrEMBL;Acc:A0A078GW63]	P4H3	Probable prolyl 4-hydroxylase 3 [Source:UniProtKB/Swiss-Prot;Acc:Q9LN20]	Bra025805	AT1G20270 (E=1e-105) | oxidoreductase, 2OG-Fe(II) oxygenase family protein
BnaA08g11350D	GSBRNA2T00126623001	Cyclin-D3-1	CYCD3-1	2.046	1.033	0.000220556	0.0171196	GO:0043231//intracellular membrane-bounded organelle	GO:0019887//protein kinase regulator activity;GO:0005488//binding	GO:0014070//response to organic cyclic compound;GO:0034285//response to disaccharide;GO:0048285//organelle fission;GO:0008283//cell proliferation;GO:0009725//response to hormone;GO:0006261//DNA-dependent DNA replication;GO:0000086//G2/M transition of mitotic cell cycle;GO:0051726//regulation of cell cycle;GO:0010073//meristem maintenance;GO:0006461//protein complex assembly;GO:0009886//post-embry…	K14505//cyclin D3, plant	gi|567217274|ref|XP_006412266.1|//hypothetical protein EUTSA_v10025486mg [Eutrema salsugineum]	None	CYCD3-1	Cyclin-D3-1 [Source:UniProtKB/Swiss-Prot;Acc:P42753]	Bra034612	AT4G34160 (E=6e-148) CYCD3;1, CYCD3 | CYCD3;1 (CYCLIN D3;1); cyclin-dependent protein kinase regulator/ protein binding
BnaC02g27970D	GSBRNA2T00113159001			2.046	1.033	0.000804684	0.0367798	NA	NA	NA	K07466//replication factor A1	XP_009123473.2//PREDICTED: replication factor A protein 1-like [Brassica rapa];gi|567164205|ref|XP_006397270.1|//hypothetical protein EUTSA_v10028707mg [Eutrema salsugineum]	None	N/A	N/A	N/A	N/A
BnaC02g08540D	GSBRNA2T00114681001	Aluminum induced protein with YGL and LRDR motifs	AILP1	2.042	1.03	2.58e-05	0.00464072	GO:0016020//membrane;GO:0044424//intracellular part	NA	GO:0009725//response to hormone;GO:0010038//response to metal ion	K01953//asparagine synthase (glutamine-hydrolysing) [EC:6.3.5.4]	gi|565461156|ref|XP_006288577.1|//hypothetical protein CARUB_v10001867mg [Capsella rubella]	None	ATAILP1	Aluminum induced protein with YGL and LRDR motifs [Source:UniProtKB/TrEMBL;Acc:Q94BR2]	N/A	N/A
BnaC06g19600D	GSBRNA2T00132026001	Chaperone protein dnaJ 8	ATJ8	2.041	1.029	0.000278839	0.019731	GO:0009532//plastid stroma	GO:0005515//protein binding	GO:0044267//cellular protein metabolic process;GO:0009314//response to radiation	K03686//molecular chaperone DnaJ	gi|565490575|ref|XP_006302927.1|//hypothetical protein CARUB_v10021065mg [Capsella rubella]	None	ATJ8	Chaperone protein dnaJ 8, chloroplastic [Source:UniProtKB/Swiss-Prot;Acc:Q9SAG8]	N/A	N/A
BnaC03g10190D	GSBRNA2T00140846001	Germin-like protein subfamily 3 member 3	GER3	2.037	1.026	5.43e-05	0.00731171	GO:0043231//intracellular membrane-bounded organelle;GO:0005618//cell wall;GO:0005576//extracellular region	GO:0016623//oxidoreductase activity, acting on the aldehyde or oxo group of donors, oxygen as acceptor;GO:0046914//transition metal ion binding	GO:0006952//defense response;GO:0006091//generation of precursor metabolites and energy;GO:0006873//cellular ion homeostasis;GO:0030001//metal ion transport;GO:0009886//post-embryonic animal morphogenesis	K19476//vacuolar protein sorting-associated protein IST1;K11426//SET and MYND domain-containing protein	gi|297812247|ref|XP_002874007.1|//hypothetical protein ARALYDRAFT_910104 [Arabidopsis lyrata subsp. lyrata]	None	GER3	Germin-like protein subfamily 3 member 3 [Source:UniProtKB/Swiss-Prot;Acc:P94072]	N/A	N/A
BnaC01g00830D	GSBRNA2T00131222001	Phospho-2-dehydro-3-deoxyheptonate aldolase 1	DHS1	2.036	1.026	1.86e-05	0.00378694	GO:0009536//plastid	GO:0016765//transferase activity, transferring alkyl or aryl (other than methyl) groups;GO:0005488//binding	GO:0043650//dicarboxylic acid biosynthetic process;GO:0008652//cellular amino acid biosynthetic process;GO:0006950//response to stress;GO:0009725//response to hormone;GO:0051707//response to other organism;GO:0019632//shikimate metabolic process;GO:0009694//jasmonic acid metabolic process	K01626//3-deoxy-7-phosphoheptulonate synthase [EC:2.5.1.54]	gi|297798034|ref|XP_002866901.1|//3-deoxy-D-arabino-heptulosonate 7-phosphate synthase 1 [Arabidopsis lyrata subsp. lyrata]	None	DHS1	Phospho-2-dehydro-3-deoxyheptonate aldolase 1, chloroplastic [Source:UniProtKB/Swiss-Prot;Acc:P29976]	N/A	N/A
BnaA05g13740D	GSBRNA2T00125571001	CHAPERONIN 60 BETA	CPN60B1	2.029	1.021	0.000509268	0.0281888	GO:0016020//membrane;GO:0031981//nuclear lumen;GO:0005840//ribosome;GO:0009532//plastid stroma;GO:0005576//extracellular region;GO:0009526//plastid envelope;GO:0005737//cytoplasm	GO:0005524//ATP binding;GO:0032550//purine ribonucleoside binding	GO:0009814//defense response, incompatible interaction;GO:0051084//'de novo' posttranslational protein folding;GO:0042026//protein refolding;GO:0016109//tetraterpenoid biosynthetic process	K04077//chaperonin GroEL	gi|567131217|ref|XP_006392634.1|//hypothetical protein EUTSA_v10011330mg [Eutrema salsugineum];XP_009106876.1//PREDICTED: ruBisCO large subunit-binding protein subunit beta, chloroplastic [Brassica rapa]	BnaA05g13740D protein [Source:UniProtKB/TrEMBL;Acc:A0A078F191]	CPN60B1	LEN1 [Source:UniProtKB/TrEMBL;Acc:A0A178W724]	Bra011919	AT1G55490 (E=2e-308) CPN60B, LEN1 | CPN60B (CHAPERONIN 60 BETA); ATP binding / protein binding
BnaC09g36190D	GSBRNA2T00036718001	Histone H2B	H2B	2.023	1.016	0.000984286	0.0412668	GO:0031981//nuclear lumen;GO:0005911//cell-cell junction;GO:0000785//chromatin;GO:0009532//plastid stroma;GO:0031976//plastid thylakoid	GO:0046983//protein dimerization activity;GO:0003676//nucleic acid binding	GO:0034728//nucleosome organization;GO:0000226//microtubule cytoskeleton organization	K11252//histone H2B	gi|567176680|ref|XP_006400797.1|//hypothetical protein EUTSA_v10014958mg [Eutrema salsugineum]	Histone H2B [Source:UniProtKB/TrEMBL;Acc:A0A078GP04]	H2B	Histone H2B [Source:UniProtKB/TrEMBL;Acc:Q1H5F7]	Bra002436	AT5G22880 (E=1e-046) H2B, HTB2 | HTB2; DNA binding
BnaC03g13590D	GSBRNA2T00060779001	Pyruvate kinase	PK	2.022	1.016	1.18e-06	0.000562582	GO:0044444//cytoplasmic part	GO:0016301//kinase activity;GO:0031420//alkali metal ion binding	GO:0051603//proteolysis involved in cellular protein catabolic process;GO:0006007//glucose catabolic process;GO:0046942//carboxylic acid transport;GO:0006796//phosphate-containing compound metabolic process;GO:0006996//organelle organization	K00873//pyruvate kinase [EC:2.7.1.40]	gi|567178580|ref|XP_006401343.1|//hypothetical protein EUTSA_v10013331mg [Eutrema salsugineum]	Pyruvate kinase [Source:UniProtKB/TrEMBL;Acc:A0A078FIK7]	AT4G26390 / AT5G56350	Pyruvate kinase [Source:UniProtKB/TrEMBL;Acc:A0A178UXZ4] / Pyruvate kinase [Source:UniProtKB/TrEMBL;Acc:Q9FM97]	Bra028934	AT5G56350 (E=3e-214) | pyruvate kinase, putative
BnaA04g03380D	GSBRNA2T00126318001	60S ribosomal protein L35a-2	RPL35AB / RPL35AD	2.017	1.012	0.000973087	0.0410891	GO:0015934//large ribosomal subunit	GO:0005198//structural molecule activity	GO:0022613//ribonucleoprotein complex biogenesis;GO:0010467//gene expression	K02917//large subunit ribosomal protein L35Ae	gi|567186104|ref|XP_006403422.1|//hypothetical protein EUTSA_v10010844mg [Eutrema salsugineum]	None	RPL35AB / RPL35AD	60S ribosomal protein L35a-2 [Source:UniProtKB/Swiss-Prot;Acc:Q9FZH0] / 60S ribosomal protein L35a-4 [Source:UniProtKB/Swiss-Prot;Acc:P51422]	Bra007188	AT1G07070 (E=3e-047) | 60S ribosomal protein L35a (RPL35aA)
BnaC09g37170D	GSBRNA2T00094341001	FCS-Like Zinc finger 14	FLZ14	2.015	1.011	0.000144443	0.0131664	NA	NA	GO:0006605//protein targeting;GO:0006970//response to osmotic stress;GO:0009746//response to hexose;GO:0009813//flavonoid biosynthetic process;GO:0006996//organelle organization;GO:0009626//plant-type hypersensitive response;GO:0070838//divalent metal ion transport;GO:0042044//fluid transport	NA	gi|567176126|ref|XP_006400639.1|//hypothetical protein EUTSA_v10014483mg [Eutrema salsugineum]	BnaC09g37170D protein [Source:UniProtKB/TrEMBL;Acc:A0A078FUA3]	FLZ14	FCS-Like Zinc finger 14 [Source:UniProtKB/Swiss-Prot;Acc:Q8GYX2]	N/A	N/A
BnaC09g44170D	GSBRNA2T00104207001	Dicarboxylate transporter 1	DIT1	2.012	1.008	0.000406397	0.024571	GO:0009526//plastid envelope;GO:0031976//plastid thylakoid	GO:0015140//malate transmembrane transporter activity	GO:0006694//steroid biosynthetic process;GO:0009746//response to hexose;GO:0006970//response to osmotic stress;GO:0051273//beta-glucan metabolic process;GO:0042546//cell wall biogenesis;GO:0015743//malate transport;GO:0030001//metal ion transport;GO:0006536//glutamate metabolic process;GO:0040007//growth;GO:0051707//response to other organism;GO:0042044//fluid transport	K03319//divalent anion:Na+ symporter, DASS family	gi|567173232|ref|XP_006399771.1|//hypothetical protein EUTSA_v10013154mg [Eutrema salsugineum]	None	DIT1	Dicarboxylate transporter 1, chloroplastic [Source:UniProtKB/Swiss-Prot;Acc:Q9LXV3]	N/A	N/A
BnaA01g32410D	GSBRNA2T00057482001	Nuclear transport factor 2	NTF2	2.011	1.008	3.52e-06	0.00122066	GO:0005911//cell-cell junction	NA	NA	K05747//Wiskott-Aldrich syndrome protein	gi|297788342|ref|XP_002862294.1|//predicted protein [Arabidopsis lyrata subsp. lyrata]	BnaA01g32410D protein [Source:UniProtKB/TrEMBL;Acc:A0A078H8V2]	AT3G07255	Nuclear transport factor 2/RNA recognition motif protein [Source:UniProtKB/TrEMBL;Acc:A0A1I9LNF2]	Bra040367	AT3G07250 (E=3e-059) | nuclear transport factor 2 (NTF2) family protein / RNA recognition motif (RRM)-containing protein
BnaC05g40920D	GSBRNA2T00074305001	Leucine-rich repeat protein FLOR 1	FLR1	2.006	1.004	4.9e-05	0.00687853	NA	GO:0005515//protein binding	GO:0003006//developmental process involved in reproduction	K01188//beta-glucosidase [EC:3.2.1.21];K13420//LRR receptor-like serine/threonine-protein kinase FLS2 [EC:2.7.11.1]	gi|567200215|ref|XP_006407361.1|//hypothetical protein EUTSA_v10021132mg [Eutrema salsugineum]	BnaC05g40920D protein [Source:UniProtKB/TrEMBL;Acc:A0A078HWD9]	N/A	N/A	Bra034774	AT3G12145 (E=1e-132) FLR1, FLOR1 | FLR1; enzyme inhibitor/ transcription factor binding
BnaC02g01440D	GSBRNA2T00078552001	Transferase family protein		-2	-1	0.000185308	0.0155451	GO:0044444//cytoplasmic part	GO:0016746//transferase activity, transferring acyl groups	NA	K15400//omega-hydroxypalmitate O-feruloyl transferase [EC:2.3.1.188];K13065//shikimate O-hydroxycinnamoyltransferase [EC:2.3.1.133];K11714//rhamnogalacturonan II specific xylosyltransferase [EC:2.4.2.-]	gi|297806819|ref|XP_002871293.1|//transferase family protein [Arabidopsis lyrata subsp. lyrata]	BnaC02g01440D protein [Source:UniProtKB/TrEMBL;Acc:A0A078FM78]	N/A	N/A	Bra028682	AT5G07870 (E=5e-175) | transferase family protein
BnaA08g30320D	GSBRNA2T00011120001	WAT1-related protein		-2.00401	-1.004	0.000536819	0.029064	NA	NA	NA	K02940//large subunit ribosomal protein L9e	gi|297800454|ref|XP_002868111.1|//hypothetical protein ARALYDRAFT_329848 [Arabidopsis lyrata subsp. lyrata]	WAT1-related protein [Source:UniProtKB/TrEMBL;Acc:A0A078IUG1]	AT4G16620	WAT1-related protein At4g16620 [Source:UniProtKB/Swiss-Prot;Acc:F4JMI7]	Bra040742	AT4G16620 (E=2e-119) | integral membrane family protein / nodulin MtN21-related
BnaC03g09800D	GSBRNA2T00140798001		RBCX2	-2.01207	-1.007	0.00114147	0.045548	NA	NA	NA	NA	gi|297812167|ref|XP_002873967.1|//hypothetical protein ARALYDRAFT_910022 [Arabidopsis lyrata subsp. lyrata]	None	RBCX2	RbcX2 [Source:UniProtKB/TrEMBL;Acc:A0A178UCQ2]	N/A	N/A
BnaA06g04640D	GSBRNA2T00156264001	Histone H2B family protein	H2B	-2.01613	-1.013	7.18e-06	0.0019588	GO:0043231//intracellular membrane-bounded organelle;GO:0000785//chromatin	GO:0046983//protein dimerization activity;GO:0003676//nucleic acid binding	GO:0034728//nucleosome organization	K11252//histone H2B	gi|15223150|ref|NP_172295.1|//histone H2B [Arabidopsis thaliana]	None	AT1G08170	Histone H2B.2 [Source:UniProtKB/Swiss-Prot;Acc:Q9SGE3]	Bra018647	AT1G08170 (E=2e-059) | histone H2B family protein
BnaA10g02950D	GSBRNA2T00150230001			-2.01613	-1.012	0.000418589	0.0249918	GO:0044444//cytoplasmic part	GO:0046914//transition metal ion binding	GO:0006605//protein targeting;GO:0006464//cellular protein modification process	K02209//DNA replication licensing factor MCM5 [EC:3.6.4.12];K18195//rhamnogalacturonan endolyase [EC:4.2.2.23]	XP_013613698.1//PREDICTED: uncharacterized protein LOC106319843 [Brassica oleracea var. oleracea];gi|565493616|ref|XP_006304447.1|//hypothetical protein CARUB_v10011080mg [Capsella rubella]	None	N/A	N/A	N/A	N/A
BnaC01g14110D	GSBRNA2T00138368001	Leucine-rich repeat transmembrane protein kinase		-2.0202	-1.016	4.39e-06	0.00140628	GO:0031224//intrinsic component of membrane	GO:0004672//protein kinase activity;GO:0016491//oxidoreductase activity;GO:0032550//purine ribonucleoside binding	GO:0006464//cellular protein modification process;GO:0006796//phosphate-containing compound metabolic process;GO:0007167//enzyme linked receptor protein signaling pathway	K13418//somatic embryogenesis receptor kinase 1 [EC:2.7.10.1 2.7.11.1]	gi|15235780|ref|NP_194004.1|//leucine-rich repeat protein kinase-like protein [Arabidopsis thaliana]	None	AT4G22730	At4g22730 [Source:UniProtKB/TrEMBL;Acc:O49654]	Bra013636	AT4G22730 (E=0.0) | leucine-rich repeat transmembrane protein kinase, putative
BnaA10g01430D	GSBRNA2T00150423001	Beta-glucosidase 11	BGLU11	-2.02429	-1.017	0.000417299	0.0249918	NA	GO:0015926//glucosidase activity;GO:0008422//beta-glucosidase activity;GO:0004553//hydrolase activity, hydrolyzing O-glycosyl compounds;GO:0102483//scopolin beta-glucosidase activity;GO:0043167//ion binding	GO:1901657//glycosyl compound metabolic process;GO:0044238//primary metabolic process;GO:0005975//carbohydrate metabolic process	K01188//beta-glucosidase [EC:3.2.1.21]	gi|147853032|emb|CAN81257.1|//hypothetical protein VITISV_000964 [Vitis vinifera];XP_013638702.1//PREDICTED: beta-glucosidase 11 isoform X2 [Brassica oleracea var. oleracea]	None	BGLU11	Beta-glucosidase 11 [Source:UniProtKB/Swiss-Prot;Acc:B3H5Q1]	Bra033352	AT1G02850 (E=6e-249) BGLU11 | BGLU11 (BETA GLUCOSIDASE 11); hydrolase, hydrolyzing O-glycosyl compounds
BnaC02g06620D	GSBRNA2T00065388001	Seipin-1	SEI1	-2.03252	-1.024	0.00035531	0.0226885	NA	NA	NA	K19365//seipin	XP_013616808.1//PREDICTED: uncharacterized protein LOC106323200 [Brassica oleracea var. oleracea];gi|567174608|ref|XP_006400184.1|//hypothetical protein EUTSA_v10015351mg [Eutrema salsugineum]	BnaC02g06620D protein [Source:UniProtKB/TrEMBL;Acc:A0A078HKG0]	SEI1	Seipin-1 [Source:UniProtKB/Swiss-Prot;Acc:Q9FFD9]	N/A	N/A
BnaA10g01440D	GSBRNA2T00150422001	Beta-glucosidase 11	BGLU11	-2.03666	-1.026	0.000305006	0.0208416	NA	GO:0043167//ion binding;GO:0016798//hydrolase activity, acting on glycosyl bonds	GO:0044238//primary metabolic process	K01188//beta-glucosidase [EC:3.2.1.21]	gi|186478068|ref|NP_849578.5|//beta glucosidase 11 [Arabidopsis thaliana]	None	BGLU11	Beta-glucosidase 11 [Source:UniProtKB/Swiss-Prot;Acc:B3H5Q1]	Bra033352	AT1G02850 (E=6e-249) BGLU11 | BGLU11 (BETA GLUCOSIDASE 11); hydrolase, hydrolyzing O-glycosyl compounds
BnaAnng22470D	GSBRNA2T00054575001	GDSL-motif lipase/hydrolase family protein		-2.04082	-1.029	0.000134853	0.0125803	NA	GO:0016788//hydrolase activity, acting on ester bonds	GO:0044238//primary metabolic process	K21026//acetylajmaline esterase [EC:3.1.1.80];K16280//E3 ubiquitin-protein ligase RGLG [EC:2.3.2.27];K01188//beta-glucosidase [EC:3.2.1.21];K00679//phospholipid:diacylglycerol acyltransferase [EC:2.3.1.158];K01206//alpha-L-fucosidase [EC:3.2.1.51];K10960//geranylgeranyl diphosphate/geranylgeranyl-bacteriochlorophyllide a reductase [EC:1.3.1.83 1.3.1.111]	gi|567201153|ref|XP_006407621.1|//hypothetical protein EUTSA_v10022090mg, partial [Eutrema salsugineum];XP_009146883.1//PREDICTED: GDSL esterase/lipase At3g09930 [Brassica rapa]	BnaAnng22470D protein [Source:UniProtKB/TrEMBL;Acc:A0A078JG18]	AT3G09930	GDSL esterase/lipase At3g09930 [Source:UniProtKB/Swiss-Prot;Acc:Q9SF94]	Bra029807	AT3G09930 (E=1e-150) | GDSL-motif lipase/hydrolase family protein
BnaA01g15310D	GSBRNA2T00149591001	Ankyrin repeat family protein		-2.04499	-1.033	1.05e-05	0.00253989	GO:0044424//intracellular part	GO:0005488//binding	GO:0009581//detection of external stimulus;GO:0002831//regulation of response to biotic stimulus;GO:0002252//immune effector process;GO:0042742//defense response to bacterium;GO:0006470//protein dephosphorylation;GO:0031347//regulation of defense response;GO:0006984//ER-nucleus signaling pathway;GO:0009755//hormone-mediated signaling pathway;GO:0006605//protein targeting;GO:0010243//response to o…	K14508//regulatory protein NPR1	gi|567219190|ref|XP_006413224.1|//hypothetical protein EUTSA_v10024746mg [Eutrema salsugineum]	None	AT4G26120	Ankyrin repeat family protein / BTB/POZ domain-containing protein [Source:TAIR;Acc:AT4G26120]	Bra013952	AT4G26120 (E=3e-229) | ankyrin repeat family protein / BTB/POZ domain-containing protein
BnaC02g21480D	GSBRNA2T00137194001	AP2-like ethylene-responsive transcription factor	AIL1	-2.05761	-1.041	0.00112029	0.0449659	GO:0043231//intracellular membrane-bounded organelle	GO:0001071;GO:0003676//nucleic acid binding	GO:0009653//anatomical structure morphogenesis;GO:0009685//gibberellin metabolic process;GO:0006351//transcription, DNA-templated	K09285//AP2-like factor, ANT lineage	gi|297839115|ref|XP_002887439.1|//hypothetical protein ARALYDRAFT_316221 [Arabidopsis lyrata subsp. lyrata]	None	AIL1	AP2-like ethylene-responsive transcription factor AIL1 [Source:UniProtKB/Swiss-Prot;Acc:Q1PFE1]	N/A	N/A
BnaC09g15480D	GSBRNA2T00042007001	Sulfotransferase		-2.05761	-1.042	1.75e-05	0.0036402	NA	GO:0047364//desulfoglucosinolate sulfotransferase activity	GO:0009683//indoleacetic acid metabolic process;GO:0000097//sulfur amino acid biosynthetic process;GO:0019758//glycosinolate biosynthetic process	K11821//desulfoglucosinolate sulfotransferase A/B/C [EC:2.8.2.-]	gi|237682443|gb|ACR10269.1|//sulfotransferase 5b [Brassica rapa subsp. pekinensis]	Sulfotransferase [Source:UniProtKB/TrEMBL;Acc:A0A078GUE5]	N/A	N/A	N/A	N/A
BnaA09g22340D	GSBRNA2T00145599001	OLIGOPEPTIDE TRANSPORTER7	OPT7	-2.06612	-1.046	3.37e-06	0.00119302	NA	GO:0015197//peptide transporter activity	GO:0044763;GO:0015833//peptide transport	K04773//protease IV [EC:3.4.21.-]	gi|567163306|ref|XP_006397011.1|//hypothetical protein EUTSA_v10028453mg [Eutrema salsugineum]	None	OPT7	Oligopeptide transporter 7 [Source:UniProtKB/Swiss-Prot;Acc:O82485]	Bra035279	AT4G10770 (E=0.0) ATOPT7, OPT7 | OPT7 (OLIGOPEPTIDE TRANSPORTER 7); oligopeptide transporter
BnaA02g21020D	GSBRNA2T00104369001			-2.079	-1.055	1.5e-11	3.48e-08	GO:0043234//protein complex;GO:0043076//megasporocyte nucleus;GO:0016021//integral component of membrane	GO:0005524//ATP binding;GO:0005488//binding	GO:0050832//defense response to fungus;GO:0006351//transcription, DNA-templated	K15152//mediator of RNA polymerase II transcription subunit 21;K08900//mitochondrial chaperone BCS1	gi|565461742|ref|XP_006288870.1|//hypothetical protein CARUB_v10002225mg [Capsella rubella];XP_018514903.1//PREDICTED: AAA-ATPase At1g43910-like [Brassica rapa]	None	N/A	N/A	N/A	N/A
BnaC06g21150D	GSBRNA2T00131763001	Alcohol dehydrogenase class-P	ADH1	-2.079	-1.055	0.000248907	0.0184037	NA	GO:0046914//transition metal ion binding;GO:0003824//catalytic activity;GO:0036094//small molecule binding	GO:0044710	K18857//alcohol dehydrogenase class-P [EC:1.1.1.1]	gi|330414748|gb|AEC13713.1|//alcohol dehydrogenase 1 [Brassica rapa]	None	ADH1	Alcohol dehydrogenase class-P [Source:UniProtKB/Swiss-Prot;Acc:P06525]	N/A	N/A
BnaC09g15490D	GSBRNA2T00042008001			-2.079	-1.057	0.000220534	0.0171196	NA	GO:0047364//desulfoglucosinolate sulfotransferase activity	GO:0009683//indoleacetic acid metabolic process;GO:0000097//sulfur amino acid biosynthetic process;GO:0019758//glycosinolate biosynthetic process	K11821//desulfoglucosinolate sulfotransferase A/B/C [EC:2.8.2.-]	gi|237682443|gb|ACR10269.1|//sulfotransferase 5b [Brassica rapa subsp. pekinensis]	BnaC09g15490D protein [Source:UniProtKB/TrEMBL;Acc:A0A078GVJ2]	N/A	N/A	N/A	N/A
BnaA06g36000D	GSBRNA2T00054715001	Tetratricopeptide repeat (TPR)-like superfamily protein	PRP39-2	-2.08333	-1.059	8.47e-05	0.00953593	GO:0043231//intracellular membrane-bounded organelle	NA	GO:0010467//gene expression	K13217//pre-mRNA-processing factor 39	gi|567168284|ref|XP_006398334.1|//hypothetical protein EUTSA_v10000754mg [Eutrema salsugineum]	BnaA06g36000D protein [Source:UniProtKB/TrEMBL;Acc:A0A078H9D4]	AT PRP39-2	Tetratricopeptide repeat (TPR)-like superfamily protein [Source:UniProtKB/TrEMBL;Acc:F4KHG8]	Bra025019	AT5G46400 (E=0.0) AT PRP39-2, PRP39-2 | PRP39-2
BnaA07g03250D	GSBRNA2T00047598001	Major facilitator superfamily protein		-2.08768	-1.063	0.00124718	0.048002	GO:0031224//intrinsic component of membrane	GO:0042895//antibiotic transmembrane transporter activity	GO:0003006//developmental process involved in reproduction;GO:0045491//xylan metabolic process	NA	gi|567207660|ref|XP_006409364.1|//hypothetical protein EUTSA_v10022688mg [Eutrema salsugineum]	BnaA07g03250D protein [Source:UniProtKB/TrEMBL;Acc:A0A078GY07]	AT2G16990	Major facilitator superfamily protein [Source:UniProtKB/TrEMBL;Acc:F4IMD9]	N/A	N/A
BnaCnng03920D	GSBRNA2T00032427001	Phosphatidylethanolamine-binding family protein	PEBP	-2.08768	-1.062	0.000146589	0.0133111	NA	GO:0005543//phospholipid binding	GO:0003006//developmental process involved in reproduction;GO:0006351//transcription, DNA-templated;GO:0032958//inositol phosphate biosynthetic process	K06910//uncharacterized protein	gi|565462658|ref|XP_006289328.1|//hypothetical protein CARUB_v10002813mg [Capsella rubella]	BnaCnng03920D protein [Source:UniProtKB/TrEMBL;Acc:A0A078FAQ7]	AT5G01300	PEBP (Phosphatidylethanolamine-binding protein) family protein [Source:UniProtKB/TrEMBL;Acc:Q9M042]	Bra009638	AT5G01300 (E=5e-083) | phosphatidylethanolamine-binding family protein
BnaCnng07010D	GSBRNA2T00053821001			-2.08768	-1.061	9.07e-05	0.00990997	GO:0031090//organelle membrane	GO:0015291//secondary active transmembrane transporter activity	GO:0044763;GO:0015893//drug transport;GO:0006812//cation transport;GO:0009608//response to symbiont	K03327//multidrug resistance protein, MATE family	gi|567196277|ref|XP_006406243.1|//hypothetical protein EUTSA_v10020526mg [Eutrema salsugineum];XP_013684702.1//PREDICTED: protein TRANSPARENT TESTA 12-like isoform X4 [Brassica napus]	BnaCnng07010D protein [Source:UniProtKB/TrEMBL;Acc:A0A078H3C8]	N/A	N/A	N/A	N/A
BnaCnng18130D	GSBRNA2T00093826001	Hexosyltransferase	B3GALT1	-2.08768	-1.061	0.0012965	0.0492778	GO:0031224//intrinsic component of membrane;GO:0043231//intracellular membrane-bounded organelle	GO:0008378//galactosyltransferase activity	GO:0006464//cellular protein modification process	K00734//galactosylxylosylprotein 3-beta-galactosyltransferase [EC:2.4.1.134]	gi|567152852|ref|XP_006417321.1|//hypothetical protein EUTSA_v10007904mg [Eutrema salsugineum]	Hexosyltransferase [Source:UniProtKB/TrEMBL;Acc:A0A078IFX2]	B3GALT1	Hexosyltransferase (Fragment) [Source:UniProtKB/TrEMBL;Acc:W8Q7D4]	Bra019835	AT1G11730 (E=1e-187) | galactosyltransferase family protein
BnaA07g13450D	GSBRNA2T00118689001	RING-H2 finger protein	ATL57	-2.10084	-1.07	0.000216095	0.0171196	NA	GO:0046914//transition metal ion binding	GO:0006605//protein targeting;GO:0009605//response to external stimulus;GO:0010243//response to organonitrogen compound;GO:0042743//hydrogen peroxide metabolic process;GO:0002252//immune effector process;GO:0009627//systemic acquired resistance;GO:0009696//salicylic acid metabolic process;GO:0009626//plant-type hypersensitive response;GO:0009755//hormone-mediated signaling pathway	K19041//E3 ubiquitin-protein ligase RNF38/44 [EC:2.3.2.27];K10664//E3 ubiquitin-protein ligase ATL6/9/15/31/42/55 [EC:2.3.2.27]	gi|567209404|ref|XP_006409808.1|//hypothetical protein EUTSA_v10017824mg [Eutrema salsugineum]	RING-H2 finger protein ATL57 [Source:Projected from Arabidopsis thaliana (AT2G27940) UniProtKB/Swiss-Prot;Acc:Q9SJJ7]	ATL57	RING-H2 finger protein ATL57 [Source:UniProtKB/Swiss-Prot;Acc:Q9SJJ7]	Bra011991	AT2G27940 (E=4e-034) | zinc finger (C3HC4-type RING finger) family protein
[truncated: 118 more rows]

## Sheet: PDATvControl (2)
Gene	Id	Kegg.Orthology	Abbreviation	FoldChange	log2FoldChange	pvalue	padj	Cellular.Component	Molecular.Function	Biological.Process	Kegg.Orthology	Nr.Description	Darmor-bzh description	Arabidopsis thaliana ortholog	Arabidopsis thaliana description	Brassica rapa ortholog	Brassica rapa description
[truncated: 120 more rows]

## Sheet: Overlap GPAT, LPAT and PDAT (2)
GPAT + LPAT + PDAT
[truncated: 104 more rows]
